# Supplementary material for: Multivariate discovery and replication of five novel loci associated with Immunoglobulin G N-glycosylation
Source: Nat Commun. 2017 Sep 6;8:447. doi: 10.1038/s41467-017-00453-3 (PMC5587582; doi:10.1038/s41467-017-00453-3)
Supplement: Supplementary file 3 — Supplementary Data 1 [file 41467_2017_453_MOESM3_ESM.xlsx]

## Sheet: Legend
Supplementary Data 1:		Detailed results from multivariate analyses of association
		between novel loci and groups of IgG glycans
		(presented in condensed form in Table 1) in the discovery and replication cohorts.
		Aditionally, we present results of single-trait analyses,
		and meta-analyses of replication and all cohorts.
Columns in the rest 9 sheets:
Chr		Chromosome
Gene		Locus coded with gene name
Variant		SNP rs-ID
A1		Effect allele
A0		Alternative allele
f(A1)		Frequency of A1 allele
R^2		Imputation quality
Trait		GP trait
Discovery-MV		Statistics from multivariate analysis of discovery cohort
	beta		Partial regression coefficient
	se		SE of beta
	p		p-value
Discovery-UV		Statistics from single-trait analysis of discovery cohort
	beta		regression coefficient
	se		SE of beta
	p		p-value
Rep1-MV		Statistics from multivariate analysis of replication cohort 1
	beta		Partial regression coefficient
	se		SE of beta
	p		p-value
Rep1-UV		Statistics from single-trait analysis of replication cohort 1
	beta		regression coefficient
	se		SE of beta
	p		p-value
Rep2-MV		Statistics from multivariate analysis of replication cohort 2
	beta		Partial regression coefficient
	se		SE of beta
	p		p-value
Rep2-UV		Statistics from single-trait analysis of replication cohort 2
	beta		regression coefficient
	se		SE of beta
	p		p-value
Weights-UV		Study weights defined as inverse variance of the estimate of beta
	W-D		weight of discovery beta
	W-R1		weight of replication cohort 1 beta
	W-R2		weight of replication cohort 2 beta
Replication-UV		Meta-analysis of single-trait results from replication cohorts
	beta-Rep		joint effect estimate from meta-analysis of replication cohorts
	se-Rep		SE of beta
	chi2-Rep		Test statistic
	p-Rep		p-value
	sign-Rep		is the sign of effect consistent between replication and discovery?
	UV-rep?		is the sign consistent and p<0.05/(5x23)?
Joint-UV		Meta-analysis of single-trait results from all cohorts
	beta-Joint		joint effect estimate from meta-analysis of discovery and replication cohorts
	se-Joint		SE of beta
	chi2-Joint		Test statistic
	p-Joint		p-value
Required N so that Pr(p_UV < 5e-08) > 90%			Sample size required to reach p < 5e-8 with 90% power given effect estimate in the discovery cohort

## Sheet: N-glycosylation
								Discovery-MV			Discovery-UV			Rep1-MV			Rep1-UV			Rep2-MV			Rep2-UV				Weights-UV			Replication-UV				0.000434783		Joint-UV
Chr	Gene	Variant	A1	A0	f(A1)	R^2	Trait	beta	se	p	beta	se	p	beta	se	p	beta	se	p	beta	se	p	beta	se	p	W-D	W-R1	W-R2	beta-Rep	se-Rep	chi2-Rep	p-Rep	sign-Rep	UV-rep?	beta-Joint	se-Joint	chi2-Joint	p-Joint	sig chi2	Required N so that Pr(p_UV < 5e-08) > 90%
14	IGH	rs35590487	T	C	0.23	0.99	GP1	-0.0512446	0.0203241	0.0116898	-0.0230317	0.0392156	0.556995	0.000138479	0.0189554	0.994171	0.00490975	0.041513	0.905854	-0.089861	0.0203863	1.04371e-05	-0.0630082	0.02571	0.0142567	650.253	580.272	1512.85	-0.0441795	0.0218576	4.08542	0.0432548	1	0	-0.0391669	0.0190923	4.20847	0.0402226	45.3	257406
							GP2	-0.0122379	0.00875783	0.162304	-0.0715708	0.0391842	0.0677715	0.0526787	0.0134869	9.38681e-05	0.0764765	0.0416692	0.0664576	0.0252618	0.0146078	0.0837492	-0.00604065	0.0257765	0.814716	651.297	575.93	1505.05	0.0167967	0.0219213	0.587106	0.443541	0	0	-0.00426756	0.019131	0.0497605	0.823481	45.3	26613.6
							GP4	-0.0094432	0.0067994	0.164885	0.107555	0.03914	0.00599698	-0.00480888	0.010217	0.637873	-0.00237033	0.0417	0.954671	0.0191798	0.011029	0.0820288	0.0333582	0.0258327	0.196594	652.767	575.08	1498.51	0.0234494	0.0219603	1.14021	0.285607	1	0	0.0435866	0.0191518	5.1795	0.0228548	45.3	11758.1
							GP5	0.00700506	0.0149352	0.639049	-0.0251597	0.0392149	0.521142	-0.0436652	0.0172655	0.0114372	-0.0259482	0.0415155	0.531955	-0.029068	0.0186659	0.119404	-0.0254162	0.0257312	0.32327	650.276	580.201	1510.36	-0.0255639	0.021871	1.36621	0.242465	1	0	-0.025468	0.0191011	1.77776	0.182425	45.3	215698
							GP6	0.00357101	0.00905614	0.693346	0.0498639	0.0392022	0.203385	0.00675918	0.00881058	0.442983	0.0297742	0.0416972	0.475192	-0.00632428	0.00951709	0.506359	0.0210543	0.0257209	0.413032	650.697	575.157	1511.57	0.0234578	0.0218911	1.14826	0.283914	1	0	0.0297346	0.019113	2.42028	0.119773	45.3	54878.6
							GP7	0.0070148	0.00556937	0.207838	-0.106575	0.0391415	0.00647289	-0.00546344	0.0109294	0.617157	0.021416	0.0414671	0.605535	0.0149931	0.0118019	0.203943	-0.0011355	0.025862	0.964979	652.719	581.557	1495.12	0.00517986	0.021944	0.0557194	0.813394	0	0	-0.0215456	0.0191411	1.26702	0.260327	45.3	11976.2
							GP8	-0.0481801	0.0108505	8.98113e-06	-0.199739	0.0389454	2.91765e-07	-0.0332397	0.00910712	0.000262391	-0.0923577	0.0416927	0.0267462	-0.085286	0.00969881	1.4504e-18	-0.120192	0.0258369	3.28829e-06	659.307	575.282	1498.02	-0.112469	0.0219618	26.2256	3.03765e-07	1	1	-0.133525	0.0191298	48.7193	2.95351e-12	45.3	3375.53
							GP9	0.0189844	0.010964	0.0833602	0.272061	0.0387097	2.09142e-12	0.0603123	0.0114645	1.43438e-07	0.0991495	0.0417396	0.0175284	0.0735705	0.0123622	2.66072e-09	0.236715	0.0259223	6.74133e-20	667.362	573.99	1488.18	0.198425	0.0220211	81.1923	2.0479e-19	1	1	0.216429	0.0191406	127.855	1.20771e-29	45.3	1797.46
							GP10	-0.0119787	0.00766823	0.118259	-0.102437	0.0391474	0.00887843	-0.0188545	0.0073703	0.0105224	-0.0418946	0.0417687	0.315855	0.0096163	0.0079701	0.227606	-0.0697942	0.025746	0.00671059	652.521	573.189	1508.62	-0.0621125	0.0219169	8.03156	0.00459693	1	0	-0.0717356	0.0191238	14.0708	0.000176052	45.3	12967.2
							GP11	-0.00301073	0.00942192	0.749313	0.128031	0.0391069	0.00106085	0.00297904	0.0133247	0.82309	0.0479842	0.0417951	0.250935	0.0429603	0.0143642	0.00278261	0.077562	0.0258367	0.00268205	653.871	572.464	1498.05	0.0693842	0.0219766	9.9678	0.00159302	1	0	0.0834599	0.0191587	18.9768	1.32315e-05	45.3	8283.83
							GP12	-0.019621	0.00690195	0.00447172	-0.129464	0.0391044	0.000930542	-0.0100338	0.0100225	0.316765	0.00790244	0.0415824	0.849275	-0.0118063	0.0108253	0.275443	-0.0350369	0.0259373	0.17675	653.956	578.337	1486.45	-0.0230098	0.0220071	1.0932	0.295763	1	0	-0.0486159	0.0191786	6.42575	0.0112477	45.3	8100.42
							GP13	-0.000201297	0.013039	0.987683	-0.10242	0.0391474	0.00888945	0.00963791	0.0162849	0.553963	0.0300113	0.0411866	0.466205	0.0109346	0.01759	0.534179	-0.0378546	0.0258593	0.14323	652.52	589.506	1495.43	-0.0186658	0.0219005	0.726419	0.394046	1	0	-0.0386302	0.0191129	4.08508	0.0432633	45.3	12971.4
							GP14	0.0194433	0.00682148	0.00436781	-0.0969551	0.0391549	0.0132791	-0.00674043	0.00520159	0.195031	-0.0459368	0.0417731	0.271473	0.0214973	0.00560219	0.000124397	-0.025037	0.025705	0.330051	652.271	573.069	1513.44	-0.0307772	0.0218922	1.97642	0.159768	1	0	-0.0465382	0.0191083	5.93167	0.0148712	45.3	14480.5
							GP15	-0.00990432	0.00771772	0.199379	-0.0914503	0.039162	0.019534	0.000811981	0.00890527	0.92735	-0.0114927	0.0417349	0.78303	-0.0288398	0.00959972	0.00266251	-0.0666982	0.0258859	0.00997721	652.035	574.117	1492.35	-0.0513607	0.0219981	5.4512	0.0195549	1	0	-0.0609762	0.0191794	10.1077	0.00147653	45.3	16282.2
							GP16	0.0400194	0.00979461	4.39139e-05	0.241868	0.038817	4.63566e-10	-0.0119843	0.0117273	0.306823	0.103121	0.0417908	0.0136038	0.0402694	0.0126416	0.00144517	0.222377	0.0257754	6.2697e-18	663.674	572.584	1505.19	0.189513	0.0219382	74.6237	5.69548e-18	1	1	0.202188	0.019099	112.07	3.44927e-26	45.3	2286.88
							GP17	0.018091	0.0098697	0.0668053	-0.0814292	0.0391738	0.0376484	-0.0297682	0.0134242	0.0265891	-0.0178697	0.0410664	0.66346	0.00223739	0.0145161	0.877506	-0.0896061	0.0258459	0.000526429	651.64	592.96	1496.98	-0.069253	0.0218742	10.0233	0.00154572	1	0	-0.0721471	0.0190985	14.2705	0.000158328	45.3	20548.8
							GP18	-0.0257315	0.00707607	0.000276463	-0.069214	0.0391864	0.07735	0.0201079	0.00551131	0.000263801	-0.02371	0.0416283	0.568973	-0.00991568	0.00596708	0.0965668	-0.0152478	0.0257335	0.553498	651.221	577.063	1510.09	-0.0175874	0.0218888	0.645593	0.421693	1	0	-0.0298649	0.0191097	2.44239	0.118096	45.3	28460.2
							GP19	-0.0279256	0.0118399	0.0183438	-0.0545358	0.0391989	0.164147	-0.00393625	0.0108185	0.715975	0.0391796	0.0417221	0.3477	-0.0496774	0.0116387	1.96962e-05	-0.10769	0.0257583	2.90496e-05	650.808	574.469	1507.18	-0.0671587	0.0219177	9.38887	0.00218307	1	0	-0.0641522	0.0191304	11.2455	0.000798174	45.3	45871
							GP20	-0.0210623	0.0165605	0.203429	-0.0962293	0.0391558	0.0139869	0.0210968	0.0123258	0.0869705	0.00118104	0.0411417	0.977099	0.0119975	0.0133201	0.367744	-0.0821807	0.025566	0.00130694	652.239	590.792	1529.94	-0.0589578	0.0217149	7.37172	0.00662577	1	0	-0.0677246	0.0189901	12.7186	0.000362045	45.3	14700.5
							GP21	-0.0319876	0.0139373	0.0217271	-0.0922452	0.039161	0.0184959	0.0190475	0.0110642	0.0851518	-0.00259962	0.0412364	0.949733	-0.0290311	0.0119432	0.0150668	-0.0849238	0.02573	0.000964855	652.068	588.082	1510.5	-0.0618543	0.0218292	8.02908	0.00460323	1	0	-0.0690587	0.019067	13.1182	0.000292448	45.3	16002
							GP22	0.0168668	0.0154974	0.276434	-0.0658512	0.0391895	0.0928938	-0.000952638	0.0149206	0.949092	0.0718635	0.0416603	0.08453	-0.000339361	0.0161166	0.9832	-0.0614648	0.0255238	0.0160342	651.118	576.175	1535	-0.0250773	0.0217639	1.32766	0.249221	1	0	-0.0346884	0.0190268	3.32383	0.0682825	45.3	31446.1
							GP23	-0.0277161	0.00983881	0.00484712	-0.0591027	0.0391953	0.131579	-0.0490005	0.00921962	1.06772e-07	-0.0371885	0.0414421	0.369527	0.0131616	0.0100176	0.188897	-0.038675	0.0258072	0.133975	650.926	582.259	1501.47	-0.0382596	0.0219068	3.05016	0.0807291	1	0	-0.0432209	0.0191227	5.10846	0.0238095	45.3	39048.8
							GP24	0.0106257	0.00901499	0.238532	-0.0278676	0.0392139	0.477298	0.0346097	0.00922944	0.000176889	0.0541465	0.0416112	0.193174	0.0144785	0.00999584	0.147489	-0.0619218	0.0256564	0.0157999	650.309	577.536	1519.18	-0.029951	0.0218389	1.88089	0.170233	1	0	-0.0294578	0.0190796	2.38376	0.122602	45.3	175807
17	AZI1	rs9319617	C	T	0.52	0.98	GP1	0.0549103	0.016788	0.00107242	0.0995161	0.0324525	0.00216571	-0.00285232	0.0172336	0.868544	0.0361636	0.0359927	0.315019	0.0605883	0.0171379	0.000407231	0.0568258	0.0229262	0.0131885	949.518	771.916	1902.55	0.0508622	0.0193367	6.91873	0.00852976	1	0	0.06361	0.0166114	14.6635	0.000128514	45.3	9442.01
							GP2	-0.0103387	0.00724097	0.153348	0.00846798	0.0325337	0.794645	-0.0129476	0.0123006	0.292526	0.0187339	0.0360347	0.603144	-0.0104269	0.0122674	0.395344	0.0759542	0.0229989	0.000958216	944.787	770.121	1890.54	0.059392	0.0193868	9.38523	0.0021874	1	0	0.0460476	0.0166541	7.64494	0.00569319	45.3	1.31057e+06
							GP4	0.00254031	0.00562402	0.651493	0.0870692	0.0324717	0.00733175	0.00138166	0.0092894	0.881762	0.0783957	0.0360647	0.029724	-0.0191878	0.00925466	0.038143	0.0552859	0.0230509	0.0164657	948.396	768.838	1882.02	0.0619885	0.0194226	10.1861	0.00141503	1	0	0.0685972	0.0166684	16.9366	3.86499e-05	45.3	12349.1
							GP5	0.0133085	0.0123461	0.281056	0.0433958	0.0325187	0.182044	0.0631488	0.0156628	5.53605e-05	0.100435	0.0358457	0.00508073	0.0504464	0.0156395	0.00125723	0.032403	0.0229535	0.158043	945.655	778.263	1898.03	0.0521866	0.01933	7.28874	0.00693881	1	0	0.0498914	0.0166161	9.0156	0.00267685	45.3	49856.9
							GP6	0.00805818	0.00748609	0.281739	-0.0129015	0.0325329	0.691685	0.00847514	0.00800938	0.289986	0.0310564	0.0360964	0.389583	0.00565104	0.00798816	0.479301	-0.0144106	0.0229452	0.529976	944.832	767.49	1899.39	-0.00132585	0.0193641	0.00468807	0.945412	1	0	-0.00435408	0.0166396	0.0684708	0.793576	45.3	564569
							GP7	0.00901703	0.00460253	0.0500955	-0.0173438	0.0325318	0.593942	-0.00877363	0.00993556	0.377207	0.0160869	0.0358055	0.653227	0.0194489	0.00990105	0.0494918	0.0558331	0.0230777	0.0155481	944.896	780.01	1877.65	0.0441678	0.0193977	5.18455	0.0227886	0	0	0.0280342	0.0166608	2.83132	0.0924425	45.3	312380
							GP8	0.0353011	0.00897989	8.45462e-05	0.162072	0.032317	5.30118e-07	-0.000737968	0.00830457	0.929191	-0.0125904	0.0360747	0.727083	0.0540689	0.0082018	4.32996e-11	0.0916502	0.0230548	7.02873e-05	957.5	768.413	1881.38	0.0614214	0.0194265	9.99658	0.00156831	1	0	0.0881376	0.0166498	28.0223	1.19926e-07	45.3	3530.2
							GP9	-0.0238951	0.00905722	0.00833395	0.0725995	0.0324908	0.0254525	0.00781718	0.0104863	0.455992	0.109173	0.0361006	0.00249349	0.0148197	0.0104537	0.156292	0.0594621	0.0231289	0.0101433	947.283	767.312	1869.35	0.0739288	0.0194748	14.4106	0.000146974	1	1	0.0735774	0.016704	19.4022	1.05886e-05	45.3	17783.1
							GP10	-0.0129483	0.00633776	0.0410483	-0.0609161	0.0325037	0.0609122	-0.0118295	0.006706	0.0777298	-0.07858	0.0361264	0.0296199	-0.0282133	0.00666527	2.30711e-05	-0.0777889	0.0229608	0.000704294	946.533	766.213	1896.82	-0.0780165	0.0193781	16.2088	5.67312e-05	1	1	-0.0735323	0.0166446	19.5169	9.97123e-06	45.3	25278.6
							GP11	0.00171765	0.00779029	0.825493	-0.0346938	0.0325243	0.286105	-0.0137396	0.0121111	0.256603	0.0465464	0.0361925	0.198415	-0.0103317	0.0120789	0.392354	-0.0660692	0.0230529	0.0041571	945.329	763.421	1881.7	-0.0335667	0.0194436	2.98032	0.0842828	1	0	-0.0338635	0.0166888	4.11729	0.042447	45.3	78030.8
							GP12	-0.0112872	0.00571196	0.048147	-0.0849524	0.0324747	0.00889777	0.0214015	0.00910294	0.0187202	-0.00513295	0.0358977	0.8863	0.00178894	0.0090887	0.84396	0.0061754	0.023145	0.789613	948.221	776.009	1866.74	0.00285486	0.0194523	0.021539	0.88332	0	0	-0.0203313	0.0166876	1.48437	0.223093	45.3	12974.6
							GP13	-0.0375328	0.0107516	0.000481371	-0.0562887	0.0325081	0.0833578	-0.0208523	0.0148003	0.158862	-0.0191437	0.0355587	0.590323	-0.0386591	0.014743	0.0087363	-0.032564	0.0230672	0.158038	946.272	790.876	1879.36	-0.0285891	0.019352	2.18249	0.139589	1	0	-0.0358368	0.0166286	4.6446	0.0311513	45.3	29613.9
							GP14	0.0369552	0.00559582	4.00004e-11	-0.0514117	0.0325125	0.113811	0.0154396	0.00471963	0.00107034	-0.0467925	0.0361866	0.19598	-0.00861794	0.00471421	0.0675379	-0.0342116	0.0229286	0.135675	946.02	763.67	1902.15	-0.0378156	0.019368	3.81217	0.0508814	1	0	-0.0413767	0.0166393	6.18358	0.0128941	45.3	35508.3
							GP15	0.00182912	0.00638336	0.774461	-0.12246	0.0324104	0.000157824	0.000895518	0.00809641	0.911928	-0.0745915	0.0361058	0.0388365	0.0240811	0.00805778	0.00280305	-0.101288	0.0230993	1.16047e-05	951.988	767.089	1874.14	-0.0935344	0.0194579	23.1073	1.53209e-06	1	1	-0.101198	0.0166824	36.7983	1.31006e-09	45.3	6219.18
							GP16	0.0328018	0.00809886	5.11785e-05	-0.081781	0.0324791	0.0118037	0.0296834	0.0106461	0.00530034	-0.00498643	0.0361892	0.890408	-0.0187688	0.0106275	0.0773861	-0.0403379	0.0229982	0.0794372	947.966	763.558	1890.66	-0.0301681	0.0194103	2.41564	0.120129	1	0	-0.0437508	0.0166616	6.89504	0.00864352	45.3	14004.2
							GP17	0.00674015	0.0081653	0.409109	-0.0768151	0.0324856	0.01805	0.00409236	0.012218	0.737667	0.0295087	0.0356145	0.407354	-0.0185167	0.012178	0.128383	-0.000304931	0.023052	0.989446	947.586	788.401	1881.85	0.00849765	0.0193519	0.192819	0.660581	0	0	-0.0138475	0.0166255	0.693735	0.404897	45.3	15879.7
							GP18	-0.0359964	0.00581814	6.13444e-10	-0.152067	0.032343	2.58036e-06	-0.0221969	0.00500363	9.1581e-06	-0.103723	0.0359859	0.00394734	-0.00321525	0.00501116	0.521121	-0.073371	0.0229617	0.00139656	955.956	772.212	1896.66	-0.0821532	0.0193569	18.0126	2.19444e-05	1	1	-0.100591	0.0166095	36.6781	1.39339e-09	45.3	4016.51
							GP19	0.0238152	0.00978864	0.0149765	0.063581	0.0325009	0.0504319	0.0324896	0.00981217	0.000929138	0.0261242	0.0361282	0.46962	-0.00934376	0.0098068	0.3407	0.00239814	0.0229673	0.91684	946.692	766.138	1895.75	0.00922691	0.0193823	0.226622	0.63404	1	0	0.0234864	0.0166468	1.99053	0.158285	45.3	23200.2
							GP20	0.026184	0.0136862	0.0557267	-0.0196524	0.0325311	0.545769	-0.016177	0.0112084	0.148939	-0.0111668	0.0355924	0.753718	-0.0459084	0.0111401	3.77209e-05	-0.0251074	0.0227705	0.270189	944.937	789.378	1928.66	-0.0210587	0.0191811	1.20536	0.272252	1	0	-0.0206959	0.0165228	1.56893	0.210363	45.3	243287
							GP21	-0.00575721	0.0115365	0.617749	-0.02783	0.0325279	0.392234	0.0066821	0.0100649	0.506754	0.0141706	0.0357013	0.691425	0.0374193	0.0100066	0.000184412	0.0217883	0.0229348	0.342107	945.123	784.572	1901.12	0.019563	0.0192962	1.02784	0.310667	0	0	0.00722627	0.0165958	0.189597	0.663252	45.3	121294
							GP22	-0.00351968	0.0128166	0.78361	-0.0489318	0.0325145	0.132344	-0.00880227	0.0135642	0.51638	-0.0600217	0.0359929	0.0953957	0.0255032	0.0135169	0.0591915	0.0217204	0.0227373	0.339438	945.9	771.909	1934.29	-0.00159548	0.0192229	0.00688881	0.933852	1	0	-0.0138557	0.0165474	0.701129	0.402405	45.3	39203.6
							GP23	-0.00691933	0.00814799	0.395767	-0.0307939	0.0325264	0.343774	-0.00141568	0.00843506	0.866715	-0.0577365	0.0358219	0.107013	-0.0160445	0.00840476	0.0562655	-0.00265027	0.0230164	0.908329	945.207	779.295	1887.66	-0.0187467	0.0193639	0.93727	0.332981	1	0	-0.0218991	0.0166386	1.73229	0.188119	45.3	99059.8
							GP24	0.000230136	0.00745605	0.975377	-0.0143783	0.0325326	0.658513	-0.0194653	0.00840743	0.0205994	-0.0786957	0.0360881	0.0292089	0.0130317	0.00838951	0.120343	-0.0128038	0.0228622	0.575451	944.851	767.844	1913.21	-0.031675	0.0193129	2.68991	0.100985	1	0	-0.0271677	0.016607	2.67623	0.101856	45.3	454543
19	FUT6	rs12019136	A	G	0.05	0.93	GP1	0.147068	0.0371735	7.61301e-05	-0.00212665	0.0737476	0.976995	0.0297521	0.0172816	0.0851405	-0.00393509	0.0362875	0.913645	0.0986324	0.0172242	1.02598e-08	0.0352212	0.0222555	0.113517	183.867	759.425	2018.94	0.0245184	0.0189717	1.67022	0.196229	0	0	0.0228645	0.0183734	1.54862	0.21334	45.3	1.06772e+08
							GP2	0.0181732	0.016054	0.257633	-0.0619981	0.0737337	0.400439	0.0170695	0.0123407	0.166607	0.0709784	0.036339	0.0507925	-0.00379279	0.0123867	0.759454	-0.0134466	0.0222997	0.546512	183.936	757.274	2010.95	0.00964864	0.0190064	0.257712	0.611697	0	0	0.00518465	0.0184047	0.079356	0.778172	45.3	125583
							GP4	-0.0239176	0.0124573	0.054861	-0.0487072	0.0737391	0.50891	0.0121373	0.00931786	0.192718	0.0409457	0.0363671	0.260208	0.0052597	0.00935167	0.57382	0.013777	0.0223501	0.537619	183.91	756.108	2001.89	0.0212253	0.0190416	1.24252	0.264986	0	0	0.0168536	0.0184368	0.835629	0.36065	45.3	203499
							GP5	0.137848	0.0272191	4.09713e-07	-0.018961	0.0737463	0.797093	0.00928125	0.0157725	0.556234	-0.0399602	0.0361953	0.269587	0.0306792	0.0158128	0.0523619	0.0116838	0.0222716	0.599857	183.874	763.3	2016.04	-0.00249937	0.0189683	0.0173621	0.89517	1	0	-0.00352085	0.0183704	0.0367331	0.84801	45.3	1.34311e+06
							GP6	-0.0277108	0.0165886	0.0948261	-0.0450736	0.0737403	0.541035	-0.00265546	0.00803874	0.741148	0.0398314	0.0363966	0.273793	-0.00277762	0.0080654	0.730556	0.00738709	0.0222492	0.739877	183.904	754.879	2020.09	0.016213	0.0189833	0.729429	0.393068	0	0	0.0124038	0.0183839	0.455235	0.499859	45.3	237640
							GP7	-0.0234648	0.0101993	0.0214122	-0.0734472	0.0737282	0.319158	0.0169371	0.00996503	0.0891955	0.0487975	0.0361342	0.176872	0.0133795	0.0100006	0.180936	-0.0295389	0.0223768	0.186811	183.964	765.883	1997.13	-0.00782472	0.0190243	0.169169	0.680852	1	0	-0.0119212	0.0184209	0.418809	0.517532	45.3	89468.6
							GP8	0.052143	0.0199443	0.00893766	0.0924979	0.0737168	0.20956	-0.00849217	0.0083312	0.308051	-0.00112414	0.0363779	0.975348	-0.000848882	0.00836078	0.919129	-0.0130289	0.0223585	0.560078	184.021	755.655	2000.39	-0.00976482	0.0190483	0.262794	0.608207	0	0	-0.00336412	0.0184426	0.0332737	0.85526	45.3	56392.7
							GP9	0.019742	0.0201043	0.326111	-0.0351816	0.0737431	0.633303	0.0372985	0.0104941	0.000379077	0.0157522	0.0363982	0.665179	0.0160305	0.0105532	0.128758	0.0217692	0.0224257	0.331686	183.889	754.813	1988.41	0.0201136	0.0190928	1.10979	0.292128	0	0	0.0166398	0.0184833	0.810467	0.367982	45.3	390092
							GP10	-0.00481981	0.0140619	0.73178	0.0965312	0.073714	0.190352	0.007418	0.00673191	0.270498	-0.0193092	0.03643	0.596088	0.00181751	0.00675598	0.787912	0.00322906	0.0222684	0.884705	184.035	753.495	2016.62	-0.00290154	0.0189999	0.0233215	0.878624	0	0	0.00329283	0.0183986	0.032031	0.85796	45.3	51774.8
							GP11	0.0191577	0.0172644	0.267144	0.0185023	0.0737464	0.801898	-0.0299367	0.0121398	0.0136632	-0.0682209	0.0364894	0.061538	0.0148113	0.0121926	0.224452	0.0249667	0.0223601	0.264176	183.873	751.048	2000.11	-0.000472874	0.0190652	0.000615187	0.980212	0	0	0.00071588	0.0184584	0.00150416	0.969063	45.3	1.41053e+06
							GP12	0.0323062	0.0126545	0.010682	-0.0335893	0.0737435	0.648758	0.00340096	0.00914524	0.70998	0.0175137	0.0362144	0.628661	0.00147731	0.00917583	0.872093	-0.0331942	0.022444	0.139146	183.887	762.497	1985.18	-0.0191225	0.0190773	1.00474	0.316167	1	0	-0.0200299	0.0184693	1.17614	0.278144	45.3	427956
							GP13	-0.22364	0.0234211	1.31417e-21	-0.295752	0.0734317	5.63548e-05	-0.0607393	0.0148021	4.07095e-05	-0.085695	0.0359104	0.0170161	-0.112502	0.014715	2.08322e-14	-0.135551	0.0223826	1.39469e-09	185.453	775.462	1996.08	-0.121602	0.018995	40.9827	1.5358e-10	1	1	-0.132524	0.0183897	51.9324	5.74445e-13	45.3	5473.52
							GP14	-0.0214759	0.0125171	0.0862118	0.0375104	0.0737425	0.610986	-0.0114918	0.00474096	0.0153532	-0.0356267	0.0364824	0.328795	-0.0092722	0.0047589	0.0513683	-0.0144868	0.0222344	0.514693	183.892	751.334	2022.78	-0.0202123	0.0189862	1.13332	0.287068	0	0	-0.0166238	0.0183866	0.817444	0.365928	45.3	343153
							GP15	0.0463555	0.0141165	0.00102421	0.086017	0.0737209	0.243294	0.0177626	0.00811559	0.0286186	-0.0433243	0.0364093	0.234076	0.0246984	0.00813449	0.0023954	-0.0173187	0.0223987	0.439405	184	754.355	1993.21	-0.0244586	0.0190777	1.64366	0.199824	0	0	-0.0175246	0.0184693	0.900316	0.342697	45.3	65217.9
							GP16	-0.0398799	0.0179991	0.0267147	-0.146089	0.0736706	0.0473665	-0.0308347	0.0106814	0.00389224	-0.0530217	0.0364847	0.146152	-0.0176477	0.0107303	0.100042	-0.00414884	0.022299	0.852402	184.252	751.241	2011.09	-0.0174403	0.0190267	0.840198	0.35934	1	0	-0.0254848	0.0184222	1.91373	0.16655	45.3	22579
							GP17	-0.0264452	0.0180944	0.143875	-0.0901786	0.0737183	0.221221	0.00965874	0.0122586	0.430747	0.00542809	0.0359625	0.880025	-0.0343948	0.0122795	0.0050946	-0.0758074	0.0223721	0.000702814	184.013	773.214	1997.96	-0.053141	0.0189963	7.8257	0.00515084	1	0	-0.0554473	0.0183953	9.08543	0.00257654	45.3	59333.2
							GP18	0.0295413	0.0129925	0.0229832	0.010251	0.0737472	0.889448	0.00440308	0.00504205	0.382516	-0.0464347	0.0362944	0.20076	0.00435745	0.00505881	0.38904	-0.00319237	0.0222636	0.885982	183.869	759.138	2017.49	-0.015015	0.0189776	0.625988	0.428831	0	0	-0.0134458	0.0183788	0.535223	0.464419	45.3	4.59527e+06
							GP19	-0.00435963	0.0217273	0.840971	0.081915	0.0737234	0.26652	-0.0182968	0.00986245	0.0635674	-0.0477557	0.0364254	0.18984	-0.0159725	0.00989703	0.106556	-0.0189681	0.0222978	0.394952	183.988	753.685	2011.3	-0.0268151	0.0190175	1.98816	0.158533	0	0	-0.0200314	0.0184147	1.18329	0.276687	45.3	71918.1
							GP20	-0.235238	0.0299508	4.02412e-15	-0.353773	0.0732951	1.38818e-06	-0.00571544	0.0112515	0.611474	-0.0267146	0.0359356	0.457238	-0.0651182	0.011205	6.18977e-09	-0.0899788	0.0221332	4.79637e-05	186.144	774.373	2041.33	-0.0725799	0.0188455	14.8326	0.000117484	1	1	-0.0900167	0.0182518	24.3239	8.14207e-07	45.3	3811.14
							GP21	0.120215	0.0254479	2.31298e-06	0.0194276	0.0737462	0.792213	0.0028328	0.0101003	0.77912	-0.00427559	0.0360441	0.905576	0.0324958	0.0101107	0.00130899	-0.0200696	0.0222743	0.367576	183.874	769.717	2015.54	-0.0157049	0.0189482	0.686966	0.407198	0	0	-0.0135292	0.0183521	0.543467	0.460999	45.3	1.27937e+06
							GP22	0.111046	0.0283143	8.78466e-05	-0.0218216	0.0737459	0.767304	-0.010557	0.0136102	0.437949	-0.033895	0.0363029	0.350474	0.0438823	0.0136257	0.0012794	-0.0228864	0.0220966	0.300322	183.876	758.781	2048.08	-0.0258624	0.0188751	1.87741	0.170629	1	0	-0.025614	0.0182857	1.96215	0.161284	45.3	1.01404e+06
							GP23	-0.0225548	0.0180585	0.211673	-0.00594888	0.0737475	0.935708	0.0140764	0.00845889	0.0960941	-0.0104874	0.0361482	0.771722	0.020176	0.00848149	0.0173679	0.0155523	0.0223389	0.486305	183.868	765.289	2003.9	0.00835598	0.0190031	0.193351	0.660142	0	0	0.00746531	0.018402	0.164576	0.684978	45.3	1.36451e+07
							GP24	-0.0228678	0.016521	0.166307	0.0393236	0.073742	0.593854	0.00811569	0.00844471	0.336533	-0.036248	0.0363793	0.31906	-0.00701734	0.00847319	0.407568	-0.0112459	0.0222112	0.612634	183.895	755.599	2027.01	-0.0180351	0.0189572	0.905082	0.341423	0	0	-0.0144794	0.0183602	0.621935	0.430329	45.3	312233

## Sheet: Digalactosylation
								Discovery-MV			Discovery-UV			Rep1-MV			Rep1-UV			Rep2-MV			Rep2-UV				Weights-UV			Replication-UV				0.000434783		Joint-UV
Chr	Gene	Variant	A1	A0	f(A1)	R^2	Trait	beta	se	p	beta	se	p	beta	se	p	beta	se	p	beta	se	p	beta	se	p	W-D	W-R1	W-R2	beta-Rep	se-Rep	chi2-Rep	p-Rep	sign-Rep	UV-rep?	beta-Joint	se-Joint	chi2-Joint	p-Joint	sig chi2	Required N so that Pr(p_UV < 5e-08) > 90%
5	ELL2	rs11135441	T	C	0.32	0.99	GP12	0.00351411	0.0107045	0.742698	0.0762533	0.0347707	0.028305	0.0252918	0.0164477	0.124118	0.0354944	0.0384526	0.355971	0.0471261	0.0163424	0.00393059	0.0829751	0.0252728	0.00102643	827.128	676.316	1565.65	0.0686519	0.0211196	10.5666	0.00115151	1	0	0.0707005	0.0180507	15.3411	8.97443e-05	45.3	18461.4
							GP13	0.0431612	0.0145146	0.00294289	0.0508797	0.0347955	0.143673	0.0715578	0.0178002	5.81828e-05	0.0885492	0.0379766	0.0197178	-0.0265524	0.0177648	0.135002	0.0257643	0.0251714	0.306045	825.952	693.373	1578.29	0.044928	0.0209811	4.5854	0.0322454	1	0	0.0465149	0.0179674	6.70212	0.00962984	45.3	41525.2
							GP14	-0.0161413	0.00981051	0.0999073	-0.00501007	0.0348151	0.885576	0.00968219	0.009375	0.301713	-0.0773307	0.0387803	0.0461442	0.0307109	0.00930693	0.000967571	-0.00930608	0.0250519	0.710286	825.019	664.933	1593.38	-0.0293351	0.021043	1.94339	0.163301	1	0	-0.0228264	0.018009	1.60655	0.204978	45.3	4.28749e+06
							GP15	0.00106484	0.0124575	0.931881	-0.0734545	0.0347739	0.0346569	0.00312932	0.0149599	0.834308	-0.0208755	0.0386475	0.589092	0.0107699	0.0148823	0.469269	-0.00159422	0.0252246	0.949606	826.975	669.509	1571.64	-0.00735423	0.0211235	0.121212	0.727724	1	0	-0.0251708	0.0180536	1.94386	0.16325	45.3	19898.7
							GP17	0.0251287	0.0105106	0.0168119	0.11262	0.0347179	0.00117923	0.0321982	0.014409	0.0254446	0.0812082	0.0377753	0.0315734	0.0382752	0.0143289	0.00755851	0.0804984	0.0251508	0.0013713	829.645	700.785	1580.87	0.0807164	0.0209351	14.8653	0.00011547	1	1	0.0892237	0.0179279	24.7686	6.46421e-07	45.3	8437.83
							GP18	-0.0204857	0.0103997	0.0488582	-0.0254161	0.0348104	0.465311	-0.0249091	0.00789098	0.00159591	-0.115107	0.0384994	0.00279125	-0.0344985	0.00783441	1.06538e-05	-0.04749	0.0250807	0.0582925	825.245	674.673	1589.72	-0.0676363	0.0210147	10.3589	0.00128853	1	0	-0.0563593	0.0179906	9.81384	0.00173203	45.3	166554
							GP19	0.0630944	0.0140595	7.20037e-06	0.0250994	0.0348105	0.470891	0.039366	0.0135047	0.00355705	-0.002167	0.0386753	0.955318	0.0287659	0.0134478	0.0324298	0.00486731	0.0250516	0.845948	825.239	668.546	1593.42	0.00278825	0.021026	0.0175852	0.894502	1	0	0.00875223	0.0179977	0.236484	0.626757	45.3	170784
							GP21	-0.0155192	0.0144039	0.281287	0.0264752	0.03481	0.446918	-0.00613533	0.0139448	0.659958	0.0379095	0.0379059	0.317264	-0.0265165	0.0138632	0.0557834	0.0370591	0.0250094	0.138392	825.265	695.964	1598.79	0.037317	0.0208753	3.19559	0.0738373	1	0	0.0344493	0.0179028	3.70269	0.0543247	45.3	153491
							GP22	-0.0213225	0.0145171	0.141889	0.000143324	0.0348153	0.996715	-0.0572337	0.0161874	0.00040671	-0.057821	0.0385539	0.133681	0.0233417	0.0161426	0.148185	0.0315231	0.0247824	0.203375	825.01	672.764	1628.22	0.00540062	0.020847	0.067112	0.795589	1	0	0.00401312	0.0178857	0.0503444	0.822465	45.3	5.23907e+09
							GP23	0.0700453	0.00983957	1.0892e-12	0.0558168	0.0347914	0.108642	0.039068	0.0135296	0.00388192	-0.0529449	0.0381914	0.165655	0.0522702	0.0134404	0.000100649	-0.000816283	0.0251108	0.974068	826.143	685.595	1585.91	-0.01655	0.0209818	0.622168	0.430243	0	0	0.00275027	0.0179674	0.0234306	0.878343	45.3	34496
							GP24	-0.0703933	0.00949002	1.19248e-13	-0.0755732	0.0347715	0.0297484	-0.0398013	0.0115855	0.000591577	-0.10973	0.0385261	0.00439675	-0.0384663	0.0115283	0.000847853	-0.0635039	0.0249242	0.0108379	827.09	673.737	1609.75	-0.0771428	0.0209267	13.589	0.000227509	1	1	-0.0767254	0.01793	18.3113	1.87589e-05	45.3	18796

## Sheet: Galactosylation
								Discovery-MV			Discovery-UV			Rep1-MV			Rep1-UV			Rep2-MV			Rep2-UV				Weights-UV			Replication-UV				0.000434783		Joint-UV
Chr	Gene	Variant	A1	A0	f(A1)	R^2	Trait	beta	se	p	beta	se	p	beta	se	p	beta	se	p	beta	se	p	beta	se	p	W-D	W-R1	W-R2	beta-Rep	se-Rep	chi2-Rep	p-Rep	sign-Rep	UV-rep?	beta-Joint	se-Joint	chi2-Joint	p-Joint	sig chi2	Required N so that Pr(p_UV < 5e-08) > 90%
6	HLA-B-C	rs116108880	G	C	0.6	0.96	GP7	-0.00731283	0.00957143	0.444852	-0.1373	0.0344132	6.61399e-05	-0.044604	0.0205911	0.0304383	-0.0369398	0.0400296	0.356238	-0.0032508	0.00923754	0.724904	-0.0533853	0.0222742	0.0165421	844.404	624.076	2015.55	-0.0494972	0.0194638	6.46701	0.0109895	1	0	-0.0707775	0.0169418	17.4531	2.94482e-05	45.3	5577.77
							GP8	0.00196284	0.0126706	0.87689	-0.0710514	0.0345197	0.0395627	-0.0160498	0.0274282	0.558522	-0.0634744	0.0569819	0.265464	0.0323011	0.0145124	0.0260305	-0.00740308	0.0222742	0.739617	839.201	307.982	2015.55	-0.0148353	0.0207456	0.511377	0.474544	1	0	-0.0297517	0.0177815	2.79954	0.0942916	45.3	20957.7
							GP9	0.0139523	0.00985395	0.156801	0.091695	0.0344938	0.0078535	0.0218684	0.0238903	0.360129	0.0744216	0.0451629	0.09957	0.0099371	0.0100113	0.320911	0.0436184	0.0222742	0.0502012	840.462	490.271	2015.55	0.0496452	0.0199767	6.17596	0.0129498	1	0	0.0602065	0.017287	12.1297	0.000496253	45.3	12564.5
							GP10	-0.0294443	0.0072389	4.75196e-05	-0.0341437	0.0345496	0.323029	-0.0320412	0.016808	0.0567813	-0.00274963	0.0421916	0.948046	-0.0248339	0.00774294	0.0013399	-0.0212779	0.0222742	0.339443	837.749	561.756	2015.55	-0.0172394	0.0196978	0.765968	0.381467	1	0	-0.0213862	0.017112	1.56194	0.211381	45.3	90911.6
							GP11	0.0234404	0.00863861	0.00665884	0.0514204	0.0345382	0.13654	0.0600069	0.0252964	0.0177974	0.0839774	0.0402641	0.0371587	0.0150381	0.00961019	0.117628	0.00584202	0.0222742	0.793108	838.302	616.829	2015.55	0.024151	0.0194906	1.53539	0.215305	1	0	0.0307376	0.0169743	3.2791	0.0701674	45.3	40057.4
							GP12	-0.0173145	0.00691245	0.0122509	-0.100269	0.0344811	0.00363803	0.0315128	0.0175161	0.0721869	0.0173774	0.0400281	0.66425	-0.00926405	0.00720441	0.198483	-0.0401018	0.0222742	0.0718027	841.081	624.122	2015.55	-0.0265115	0.0194637	1.85532	0.173166	1	0	-0.0443342	0.0169497	6.84149	0.00890647	45.3	10499.8
							GP13	0.0437276	0.0130721	0.000822516	0.0164296	0.0345565	0.634471	0.00585969	0.0296171	0.843188	0.0263891	0.04012	0.510786	-0.00485532	0.0146995	0.741169	-0.0119901	0.0222742	0.590374	837.415	621.266	2015.55	-0.00294749	0.0194742	0.0229078	0.879697	0	0	0.00172309	0.0169656	0.0103152	0.919103	45.3	392788
							GP14	-0.0151853	0.00678191	0.0251502	0.0374185	0.0345478	0.278767	0.0142633	0.0113229	0.207957	0.0342914	0.0498171	0.49133	-0.0102626	0.00627694	0.102056	0.0237561	0.0222742	0.286185	837.837	402.942	2015.55	0.0255114	0.0203342	1.57403	0.209623	1	0	0.028575	0.0175241	2.65889	0.102972	45.3	75687.3
							GP15	0.00596296	0.00756615	0.430632	0.0157494	0.0345567	0.648566	0.00262075	0.0179741	0.884091	0.0272883	0.0403908	0.499383	0.0175653	0.00683664	0.0101907	0.010715	0.0222742	0.630482	837.407	612.963	2015.55	0.0145799	0.0195049	0.55875	0.454764	1	0	0.0148624	0.016986	0.765593	0.381584	45.3	427457
							GP16	-0.00996768	0.00890764	0.263139	0.132775	0.0344226	0.000114692	0.00570656	0.021568	0.791362	0.0550305	0.0409066	0.178719	-0.00744493	0.00897344	0.406729	0.0751912	0.0222742	0.000736279	843.941	597.602	2015.55	0.0705806	0.0195622	13.0178	0.000308551	1	1	0.0857634	0.0170076	25.4282	4.59156e-07	45.3	5967.74
							GP17	0.00928872	0.00840308	0.268989	-0.0931769	0.0344917	0.00690417	-0.0196693	0.0233053	0.3988	0.0197575	0.039894	0.620488	0.00921815	0.00874702	0.291946	-0.0229182	0.0222742	0.303522	840.565	628.327	2015.55	-0.0127762	0.0194482	0.431563	0.511223	1	0	-0.0321715	0.0169408	3.60643	0.0575567	45.3	12166.5
							GP18	0.0277077	0.00621742	8.33227e-06	0.086494	0.0345009	0.0121759	-0.00906658	0.0109138	0.406235	0.0104726	0.0456016	0.818388	0.0102966	0.00564664	0.068228	0.0444291	0.0222742	0.0460821	840.114	480.884	2015.55	0.0378881	0.0200143	3.58366	0.0583504	1	0	0.0501267	0.0173122	8.38369	0.00378603	45.3	14126.8
							GP19	-0.0458665	0.0101355	6.0296e-06	-0.0901302	0.034496	0.00898109	-0.0498669	0.01889	0.00837116	-0.0475095	0.0407696	0.244055	-0.0464085	0.0101138	4.46204e-06	-0.0621586	0.0222742	0.00526096	840.355	601.628	2015.55	-0.0587911	0.0195471	9.04602	0.00263268	1	0	-0.0664081	0.0170066	15.2479	9.42836e-05	45.3	13006.2
							GP21	-0.00414773	0.0131285	0.752053	-0.0709929	0.0345198	0.0397258	0.0321974	0.0220766	0.144908	0.0488495	0.0401814	0.22426	-0.00169478	0.0124486	0.891709	-0.00264773	0.0222742	0.905379	839.198	619.37	2015.55	0.00945731	0.0194812	0.235669	0.627352	0	0	-0.00997601	0.0169659	0.345747	0.55653	45.3	20992.3
							GP22	-0.048034	0.0134371	0.000350588	-0.135022	0.034418	8.745e-05	-0.0198681	0.0279592	0.477426	-0.00209514	0.0400277	0.958262	-0.00568385	0.0140787	0.686419	-0.0387387	0.0222742	0.0820049	844.169	624.135	2015.55	-0.0300746	0.0194636	2.38755	0.122305	1	0	-0.0555043	0.0169422	10.7328	0.00105253	45.3	5769.2
							GP23	-0.0400333	0.0084519	2.17332e-06	-0.0600758	0.0345308	0.0818987	-0.0313488	0.0161648	0.0526302	-0.0511098	0.0402302	0.204106	-0.0216713	0.00875363	0.0132977	-0.00815719	0.0222742	0.714204	838.662	617.866	2015.55	-0.018235	0.0194868	0.875647	0.349397	1	0	-0.0283414	0.0169709	2.78889	0.0949199	45.3	29333.8
							GP24	0.0302561	0.00770219	8.55664e-05	-0.0698203	0.034521	0.0431201	0.0460782	0.0165057	0.00530353	-0.0147173	0.0408647	0.718782	0.0244485	0.00810563	0.00255927	-0.0192666	0.0222742	0.387055	839.136	598.83	2015.55	-0.0182246	0.0195576	0.868326	0.351419	1	0	-0.0307613	0.0170165	3.26792	0.0706472	45.3	21704.9
14	IGH	rs35590487	T	C	0.23	0.99	GP7	0.00548204	0.0113214	0.628231	-0.106575	0.0391415	0.00647289	0.0138207	0.0120215	0.250279	0.021416	0.0414671	0.605535	0.0223515	0.0129798	0.0850669	-0.0011355	0.025862	0.964979	652.719	581.557	1495.12	0.00517986	0.021944	0.0557194	0.813394	0	0	-0.0215456	0.0191411	1.26702	0.260327	45.3	11976.2
							GP8	-0.0772942	0.0148965	2.11717e-07	-0.199739	0.0389454	2.91765e-07	-0.0454899	0.0111807	4.72912e-05	-0.0923577	0.0416927	0.0267462	-0.114729	0.0118734	4.34497e-22	-0.120192	0.0258369	3.28829e-06	659.307	575.282	1498.02	-0.112469	0.0219618	26.2256	3.03765e-07	1	1	-0.133525	0.0191298	48.7193	2.95351e-12	45.3	3375.53
							GP9	0.0256531	0.0116473	0.0276305	0.272061	0.0387097	2.09142e-12	0.0758116	0.0122257	5.61013e-10	0.0991495	0.0417396	0.0175284	0.103579	0.0131361	3.14536e-15	0.236715	0.0259223	6.74133e-20	667.362	573.99	1488.18	0.198425	0.0220211	81.1923	2.0479e-19	1	1	0.216429	0.0191406	127.855	1.20771e-29	45.3	1797.46
							GP10	-0.00878075	0.00859141	0.306763	-0.102437	0.0391474	0.00887843	-0.0204067	0.00929918	0.0282019	-0.0418946	0.0417687	0.315855	0.0200077	0.0100461	0.0464168	-0.0697942	0.025746	0.00671059	652.521	573.189	1508.62	-0.0621125	0.0219169	8.03156	0.00459693	1	0	-0.0717356	0.0191238	14.0708	0.000176052	45.3	12967.2
							GP11	0.00245967	0.010234	0.810064	0.128031	0.0391069	0.00106085	-0.0107105	0.0146781	0.465577	0.0479842	0.0417951	0.250935	0.0404026	0.0158329	0.0107165	0.077562	0.0258367	0.00268205	653.871	572.464	1498.05	0.0693842	0.0219766	9.9678	0.00159302	1	0	0.0834599	0.0191587	18.9768	1.32315e-05	45.3	8283.83
							GP12	-0.0165648	0.00817963	0.0428542	-0.129464	0.0391044	0.000930542	-0.00740521	0.0102215	0.468777	0.00790244	0.0415824	0.849275	-0.0105302	0.0110395	0.340153	-0.0350369	0.0259373	0.17675	653.956	578.337	1486.45	-0.0230098	0.0220071	1.0932	0.295763	1	0	-0.0486159	0.0191786	6.42575	0.0112477	45.3	8100.42
							GP13	-0.00947258	0.0154984	0.541068	-0.10242	0.0391474	0.00888945	0.0103709	0.01721	0.546768	0.0300113	0.0411866	0.466205	-0.0147425	0.0185877	0.4277	-0.0378546	0.0258593	0.14323	652.52	589.506	1495.43	-0.0186658	0.0219005	0.726419	0.394046	1	0	-0.0386302	0.0191129	4.08508	0.0432633	45.3	12971.4
							GP14	0.0357831	0.00799447	7.60611e-06	-0.0969551	0.0391549	0.0132791	-0.0112619	0.00529874	0.0335541	-0.0459368	0.0417731	0.271473	0.0172425	0.00571741	0.0025632	-0.025037	0.025705	0.330051	652.271	573.069	1513.44	-0.0307772	0.0218922	1.97642	0.159768	1	0	-0.0465382	0.0191083	5.93167	0.0148712	45.3	14480.5
							GP15	-0.0149452	0.00894449	0.0947441	-0.0914503	0.039162	0.019534	-0.00451027	0.0103746	0.663751	-0.0114927	0.0417349	0.78303	-0.0410794	0.0111725	0.000236165	-0.0666982	0.0258859	0.00997721	652.035	574.117	1492.35	-0.0513607	0.0219981	5.4512	0.0195549	1	0	-0.0609762	0.0191794	10.1077	0.00147653	45.3	16282.2
							GP16	0.0476705	0.01049	5.50998e-06	0.241868	0.038817	4.63566e-10	-0.0259902	0.0122757	0.0342425	0.103121	0.0417908	0.0136038	0.0266982	0.0132605	0.0440766	0.222377	0.0257754	6.2697e-18	663.674	572.584	1505.19	0.189513	0.0219382	74.6237	5.69548e-18	1	1	0.202188	0.019099	112.07	3.44927e-26	45.3	2286.88
							GP17	0.0171682	0.00993479	0.0839731	-0.0814292	0.0391738	0.0376484	-0.0224714	0.0136181	0.0989206	-0.0178697	0.0410664	0.66346	0.0134157	0.0147154	0.361937	-0.0896061	0.0258459	0.000526429	651.64	592.96	1496.98	-0.069253	0.0218742	10.0233	0.00154572	1	0	-0.0721471	0.0190985	14.2705	0.000158328	45.3	20548.8
							GP18	-0.02405	0.00736871	0.00109931	-0.069214	0.0391864	0.07735	0.0213034	0.00556452	0.000128959	-0.02371	0.0416283	0.568973	-0.00619868	0.00602859	0.303849	-0.0152478	0.0257335	0.553498	651.221	577.063	1510.09	-0.0175874	0.0218888	0.645593	0.421693	1	0	-0.0298649	0.0191097	2.44239	0.118096	45.3	28460.2
							GP19	-0.0286714	0.0120272	0.0171314	-0.0545358	0.0391989	0.164147	-0.00641879	0.0108436	0.553889	0.0391796	0.0417221	0.3477	-0.0522684	0.0116609	7.38259e-06	-0.10769	0.0257583	2.90496e-05	650.808	574.469	1507.18	-0.0671587	0.0219177	9.38887	0.00218307	1	0	-0.0641522	0.0191304	11.2455	0.000798174	45.3	45871
							GP21	-0.0419965	0.0155026	0.0067485	-0.0922452	0.039161	0.0184959	0.0199788	0.0128149	0.118989	-0.00259962	0.0412364	0.949733	-0.0418418	0.0138208	0.00246625	-0.0849238	0.02573	0.000964855	652.068	588.082	1510.5	-0.0618543	0.0218292	8.02908	0.00460323	1	0	-0.0690587	0.019067	13.1182	0.000292448	45.3	16002
							GP22	0.00858665	0.015937	0.590033	-0.0658512	0.0391895	0.0928938	0.0285168	0.0162809	0.0798507	0.0718635	0.0416603	0.08453	0.013829	0.0175949	0.431885	-0.0614648	0.0255238	0.0160342	651.118	576.175	1535	-0.0250773	0.0217639	1.32766	0.249221	1	0	-0.0346884	0.0190268	3.32383	0.0682825	45.3	31446.1
							GP23	-0.0265567	0.0100308	0.00810882	-0.0591027	0.0391953	0.131579	-0.0513708	0.00932246	3.57945e-08	-0.0371885	0.0414421	0.369527	0.0131127	0.0101339	0.195683	-0.038675	0.0258072	0.133975	650.926	582.259	1501.47	-0.0382596	0.0219068	3.05016	0.0807291	1	0	-0.0432209	0.0191227	5.10846	0.0238095	45.3	39048.8
							GP24	0.0147514	0.00913581	0.106379	-0.0278676	0.0392139	0.477298	0.0346635	0.00943322	0.000238205	0.0541465	0.0416112	0.193174	0.0184838	0.0102122	0.0703012	-0.0619218	0.0256564	0.0157999	650.309	577.536	1519.18	-0.029951	0.0218389	1.88089	0.170233	1	0	-0.0294578	0.0190796	2.38376	0.122602	45.3	175807
17	AZI1	rs9319617	C	T	0.52	0.98	GP7	0.0207978	0.00933909	0.0259495	-0.0173438	0.0325318	0.593942	-0.0141467	0.0109383	0.195905	0.0160869	0.0358055	0.653227	0.015854	0.0108858	0.145284	0.0558331	0.0230777	0.0155481	944.896	780.01	1877.65	0.0441678	0.0193977	5.18455	0.0227886	0	0	0.0280342	0.0166608	2.83132	0.0924425	45.3	312380
							GP8	0.0522819	0.0123256	2.21794e-05	0.162072	0.032317	5.30118e-07	-0.00452324	0.0102113	0.65779	-0.0125904	0.0360747	0.727083	0.0681077	0.0100606	1.2903e-11	0.0916502	0.0230548	7.02873e-05	957.5	768.413	1881.38	0.0614214	0.0194265	9.99658	0.00156831	1	0	0.0881376	0.0166498	28.0223	1.19926e-07	45.3	3530.2
							GP9	-0.0355723	0.009599	0.000210695	0.0725995	0.0324908	0.0254525	0.00542386	0.01122	0.628805	0.109173	0.0361006	0.00249349	0.00759349	0.0111666	0.496494	0.0594621	0.0231289	0.0101433	947.283	767.312	1869.35	0.0739288	0.0194748	14.4106	0.000146974	1	1	0.0735774	0.016704	19.4022	1.05886e-05	45.3	17783.1
							GP10	-0.0190312	0.0070848	0.00722687	-0.0609161	0.0325037	0.0609122	-0.0153895	0.00846484	0.0690565	-0.07858	0.0361264	0.0296199	-0.04652	0.00837349	2.76613e-08	-0.0777889	0.0229608	0.000704294	946.533	766.213	1896.82	-0.0780165	0.0193781	16.2088	5.67312e-05	1	1	-0.0735323	0.0166446	19.5169	9.97123e-06	45.3	25278.6
							GP11	0.00516031	0.00845033	0.541422	-0.0346938	0.0325243	0.286105	0.00862173	0.013357	0.518613	0.0465464	0.0361925	0.198415	0.00277989	0.0132953	0.834379	-0.0660692	0.0230529	0.0041571	945.329	763.421	1881.7	-0.0335667	0.0194436	2.98032	0.0842828	1	0	-0.0338635	0.0166888	4.11729	0.042447	45.3	78030.8
							GP12	-0.0146	0.00675366	0.0306337	-0.0849524	0.0324747	0.00889777	0.0241703	0.00928835	0.00926244	-0.00513295	0.0358977	0.8863	0.00650608	0.00925761	0.482192	0.0061754	0.023145	0.789613	948.221	776.009	1866.74	0.00285486	0.0194523	0.021539	0.88332	0	0	-0.0203313	0.0166876	1.48437	0.223093	45.3	12974.6
							GP13	-0.0224469	0.0127904	0.0792625	-0.0562887	0.0325081	0.0833578	-0.0197954	0.0156563	0.206096	-0.0191437	0.0355587	0.590323	-0.032602	0.0155729	0.0363041	-0.032564	0.0230672	0.158038	946.272	790.876	1879.36	-0.0285891	0.019352	2.18249	0.139589	1	0	-0.0358368	0.0166286	4.6446	0.0311513	45.3	29613.9
							GP14	0.0426377	0.00656934	8.56056e-11	-0.0514117	0.0325125	0.113811	0.0177165	0.00481199	0.000231656	-0.0467925	0.0361866	0.19598	-0.00595529	0.0048022	0.214932	-0.0342116	0.0229286	0.135675	946.02	763.67	1902.15	-0.0378156	0.019368	3.81217	0.0508814	1	0	-0.0413767	0.0166393	6.18358	0.0128941	45.3	35508.3
							GP15	0.00148751	0.00739066	0.840488	-0.12246	0.0324104	0.000157824	-0.0117044	0.00943778	0.214913	-0.0745915	0.0361058	0.0388365	0.0290687	0.00937646	0.00193407	-0.101288	0.0230993	1.16047e-05	951.988	767.089	1874.14	-0.0935344	0.0194579	23.1073	1.53209e-06	1	1	-0.101198	0.0166824	36.7983	1.31006e-09	45.3	6219.18
							GP16	0.0371058	0.00866685	1.85767e-05	-0.081781	0.0324791	0.0118037	0.034096	0.0111585	0.00224596	-0.00498643	0.0361892	0.890408	-0.0150694	0.0111246	0.175544	-0.0403379	0.0229982	0.0794372	947.966	763.558	1890.66	-0.0301681	0.0194103	2.41564	0.120129	1	0	-0.0437508	0.0166616	6.89504	0.00864352	45.3	14004.2
							GP17	0.0039629	0.00820893	0.62927	-0.0768151	0.0324856	0.01805	0.00509538	0.0123992	0.681113	0.0295087	0.0356145	0.407354	-0.0281194	0.012327	0.0225408	-0.000304931	0.023052	0.989446	947.586	788.401	1881.85	0.00849765	0.0193519	0.192819	0.660581	0	0	-0.0138475	0.0166255	0.693735	0.404897	45.3	15879.7
							GP18	-0.0413853	0.00603597	7.05977e-12	-0.152067	0.032343	2.58036e-06	-0.0218951	0.00505896	1.50487e-05	-0.103723	0.0359859	0.00394734	-0.00425662	0.00505543	0.399793	-0.073371	0.0229617	0.00139656	955.956	772.212	1896.66	-0.0821532	0.0193569	18.0126	2.19444e-05	1	1	-0.100591	0.0166095	36.6781	1.39339e-09	45.3	4016.51
							GP19	0.0260333	0.00992914	0.00874382	0.063581	0.0325009	0.0504319	0.0364064	0.00983804	0.000215115	0.0261242	0.0361282	0.46962	-0.00782221	0.00982032	0.425722	0.00239814	0.0229673	0.91684	946.692	766.138	1895.75	0.00922691	0.0193823	0.226622	0.63404	1	0	0.0234864	0.0166468	1.99053	0.158285	45.3	23200.2
							GP21	0.00460061	0.0128222	0.719745	-0.02783	0.0325279	0.392234	0.00613228	0.0116668	0.599153	0.0141706	0.0357013	0.691425	0.0312752	0.0115938	0.00698437	0.0217883	0.0229348	0.342107	945.123	784.572	1901.12	0.019563	0.0192962	1.02784	0.310667	0	0	0.00722627	0.0165958	0.189597	0.663252	45.3	121294
							GP22	-0.00254831	0.0131611	0.84647	-0.0489318	0.0325145	0.132344	-0.0177311	0.0148205	0.231546	-0.0600217	0.0359929	0.0953957	0.0174053	0.0147509	0.238022	0.0217204	0.0227373	0.339438	945.9	771.909	1934.29	-0.00159548	0.0192229	0.00688881	0.933852	1	0	-0.0138557	0.0165474	0.701129	0.402405	45.3	39203.6
							GP23	-0.0101509	0.00829339	0.220961	-0.0307939	0.0325264	0.343774	-0.00498687	0.00854007	0.559262	-0.0577365	0.0358219	0.107013	-0.0204546	0.00848952	0.0159791	-0.00265027	0.0230164	0.908329	945.207	779.295	1887.66	-0.0187467	0.0193639	0.93727	0.332981	1	0	-0.0218991	0.0166386	1.73229	0.188119	45.3	99059.8
							GP24	-0.00266422	0.00754829	0.724121	-0.0143783	0.0325326	0.658513	-0.0214885	0.00859786	0.0124443	-0.0786957	0.0360881	0.0292089	0.0137183	0.00856444	0.109205	-0.0128038	0.0228622	0.575451	944.851	767.844	1913.21	-0.031675	0.0193129	2.68991	0.100985	1	0	-0.0271677	0.016607	2.67623	0.101856	45.3	454543

## Sheet: Sialylation
								Discovery-MV			Discovery-UV			Rep1-MV			Rep1-UV			Rep2-MV			Rep2-UV				Weights-UV			Replication-UV				0.000434783		Joint-UV
Chr	Gene	Variant	A1	A0	f(A1)	R^2	Trait	beta	se	p	beta	se	p	beta	se	p	beta	se	p	beta	se	p	beta	se	p	W-D	W-R1	W-R2	beta-Rep	se-Rep	chi2-Rep	p-Rep	sign-Rep	UV-rep?	beta-Joint	se-Joint	chi2-Joint	p-Joint	sig chi2	Required N so that Pr(p_UV < 5e-08) > 90%
5	ELL2	rs11135441	T	C	0.32	0.99	GP16	0.00477377	0.019273	0.804373	-0.079324	0.034767	0.0225138	-0.070648	0.0207235	0.000651825	-0.149573	0.0388021	0.000115843	-0.0713369	0.0206355	0.000546222	-0.120052	0.025122	1.76385e-06	827.303	664.184	1584.5	-0.128771	0.021088	37.2878	1.0192e-09	1	1	-0.115472	0.0180305	41.0147	1.51089e-10	45.3	17056.1
							GP17	0.0793272	0.0167804	2.27448e-06	0.11262	0.0347179	0.00117923	0.0402364	0.0147581	0.00640289	0.0812082	0.0377753	0.0315734	0.0413364	0.0146949	0.00490843	0.0804984	0.0251508	0.0013713	829.645	700.785	1580.87	0.0807164	0.0209351	14.8653	0.00011547	1	1	0.0892237	0.0179279	24.7686	6.46421e-07	45.3	8437.83
							GP18	-0.0818762	0.0186227	1.09965e-05	-0.0254161	0.0348104	0.465311	-0.0585409	0.0192299	0.00233243	-0.115107	0.0384994	0.00279125	-0.0276761	0.0191803	0.149037	-0.04749	0.0250807	0.0582925	825.245	674.673	1589.72	-0.0676363	0.0210147	10.3589	0.00128853	1	0	-0.0563593	0.0179906	9.81384	0.00173203	45.3	166554
							GP19	0.070266	0.0151571	3.55485e-06	0.0250994	0.0348105	0.470891	0.0494431	0.0143927	0.000591942	-0.002167	0.0386753	0.955318	0.0355594	0.0143508	0.0132169	0.00486731	0.0250516	0.845948	825.239	668.546	1593.42	0.00278825	0.021026	0.0175852	0.894502	1	0	0.00875223	0.0179977	0.236484	0.626757	45.3	170784
							GP21	-0.00563809	0.0157787	0.720849	0.0264752	0.03481	0.446918	-0.0115275	0.014073	0.412716	0.0379095	0.0379059	0.317264	-0.0276976	0.0140041	0.0479494	0.0370591	0.0250094	0.138392	825.265	695.964	1598.79	0.037317	0.0208753	3.19559	0.0738373	1	0	0.0344493	0.0179028	3.70269	0.0543247	45.3	153491
							GP22	-0.00845243	0.0152722	0.579953	0.000143324	0.0348153	0.996715	-0.0226049	0.0200908	0.260531	-0.057821	0.0385539	0.133681	0.0509856	0.0199835	0.0107297	0.0315231	0.0247824	0.203375	825.01	672.764	1628.22	0.00540062	0.020847	0.067112	0.795589	1	0	0.00401312	0.0178857	0.0503444	0.822465	45.3	5.23907e+09
							GP23	0.116272	0.013617	1.35731e-17	0.0558168	0.0347914	0.108642	0.0322516	0.0162331	0.0469472	-0.0529449	0.0381914	0.165655	0.0472061	0.0161488	0.00346454	-0.000816283	0.0251108	0.974068	826.143	685.595	1585.91	-0.01655	0.0209818	0.622168	0.430243	0	0	0.00275027	0.0179674	0.0234306	0.878343	45.3	34496
							GP24	-0.0845339	0.0102495	1.6154e-16	-0.0755732	0.0347715	0.0297484	-0.045448	0.0117235	0.000105899	-0.10973	0.0385261	0.00439675	-0.0420232	0.01168	0.000320815	-0.0635039	0.0249242	0.0108379	827.09	673.737	1609.75	-0.0771428	0.0209267	13.589	0.000227509	1	1	-0.0767254	0.01793	18.3113	1.87589e-05	45.3	18796
14	IGH	rs35590487	T	C	0.23	0.99	GP16	0.252607	0.0208423	8.28138e-34	0.241868	0.038817	4.63566e-10	0.0899772	0.0207482	1.44682e-05	0.103121	0.0417908	0.0136038	0.226222	0.0217193	2.10193e-25	0.222377	0.0257754	6.2697e-18	663.674	572.584	1505.19	0.189513	0.0219382	74.6237	5.69548e-18	1	1	0.202188	0.019099	112.07	3.44927e-26	45.3	2286.88
							GP17	0.0191596	0.0188312	0.308944	-0.0814292	0.0391738	0.0376484	-0.0120989	0.0148217	0.414331	-0.0178697	0.0410664	0.66346	-0.0127122	0.015825	0.421802	-0.0896061	0.0258459	0.000526429	651.64	592.96	1496.98	-0.069253	0.0218742	10.0233	0.00154572	1	0	-0.0721471	0.0190985	14.2705	0.000158328	45.3	20548.8
							GP18	-0.112191	0.0207539	6.45322e-08	-0.069214	0.0391864	0.07735	-0.0169124	0.0193202	0.38137	-0.02371	0.0416283	0.568973	-0.0515354	0.0206027	0.0123708	-0.0152478	0.0257335	0.553498	651.221	577.063	1510.09	-0.0175874	0.0218888	0.645593	0.421693	1	0	-0.0298649	0.0191097	2.44239	0.118096	45.3	28460.2
							GP19	-0.00389485	0.01701	0.818889	-0.0545358	0.0391989	0.164147	0.0104559	0.0144693	0.469909	0.0391796	0.0417221	0.3477	-0.0263383	0.0154405	0.0880468	-0.10769	0.0257583	2.90496e-05	650.808	574.469	1507.18	-0.0671587	0.0219177	9.38887	0.00218307	1	0	-0.0641522	0.0191304	11.2455	0.000798174	45.3	45871
							GP21	-0.0451856	0.0175977	0.0102378	-0.0922452	0.039161	0.0184959	0.00508989	0.014114	0.718379	-0.00259962	0.0412364	0.949733	-0.01703	0.0150656	0.258312	-0.0849238	0.02573	0.000964855	652.068	588.082	1510.5	-0.0618543	0.0218292	8.02908	0.00460323	1	0	-0.0690587	0.019067	13.1182	0.000292448	45.3	16002
							GP22	-0.0143903	0.0170559	0.398829	-0.0658512	0.0391895	0.0928938	0.0476941	0.0201274	0.0178066	0.0718635	0.0416603	0.08453	-0.0125164	0.0215151	0.560735	-0.0614648	0.0255238	0.0160342	651.118	576.175	1535	-0.0250773	0.0217639	1.32766	0.249221	1	0	-0.0346884	0.0190268	3.32383	0.0682825	45.3	31446.1
							GP23	0.00491259	0.0154562	0.750607	-0.0591027	0.0391953	0.131579	-0.045329	0.0162646	0.00532029	-0.0371885	0.0414421	0.369527	0.0100841	0.0173944	0.562094	-0.038675	0.0258072	0.133975	650.926	582.259	1501.47	-0.0382596	0.0219068	3.05016	0.0807291	1	0	-0.0432209	0.0191227	5.10846	0.0238095	45.3	39048.8
							GP24	-0.0194107	0.0116143	0.0946672	-0.0278676	0.0392139	0.477298	0.00711796	0.0117948	0.546186	0.0541465	0.0416112	0.193174	-0.024484	0.0125835	0.0516888	-0.0619218	0.0256564	0.0157999	650.309	577.536	1519.18	-0.029951	0.0218389	1.88089	0.170233	1	0	-0.0294578	0.0190796	2.38376	0.122602	45.3	175807

## Sheet: Fucosylation
								Discovery-MV			Discovery-UV			Rep1-MV			Rep1-UV			Rep2-MV			Rep2-UV				Weights-UV			Replication-UV				0.000434783		Joint-UV
Chr	Gene	Variant	A1	A0	f(A1)	R^2	Trait	beta	se	p	beta	se	p	beta	se	p	beta	se	p	beta	se	p	beta	se	p	W-D	W-R1	W-R2	beta-Rep	se-Rep	chi2-Rep	p-Rep	sign-Rep	UV-rep?	beta-Joint	se-Joint	chi2-Joint	p-Joint	sig chi2	Required N so that Pr(p_UV < 5e-08) > 90%
14	IGH	rs58087925	T	C	0.22	0.91	GP1	-0.0858457	0.0230291	0.000193226	-0.0329968	0.0417817	0.429679	0.00871485	0.0209662	0.677658	0.00490975	0.041513	0.905854	-0.0984712	0.022583	1.29811e-05	-0.0630082	0.02571	0.0142567	572.831	580.272	1512.85	-0.0441795	0.0218576	4.08542	0.0432548	1	0	-0.0417767	0.0193675	4.65286	0.0310018	45.3	142359
							GP4	0.00298481	0.00833093	0.720134	0.125681	0.0416872	0.00257101	-0.0156822	0.0113224	0.166034	-0.00237033	0.0417	0.954671	0.00314546	0.0122518	0.797385	0.0333582	0.0258327	0.196594	575.432	575.08	1498.51	0.0234494	0.0219603	1.14021	0.285607	1	0	0.0456566	0.0194293	5.52195	0.0187793	45.3	9768.34
							GP6	0.00930925	0.00970667	0.33753	0.0662489	0.0417606	0.112649	0.0276896	0.0106465	0.00930046	0.0297742	0.0416972	0.475192	0.0164225	0.0115279	0.154278	0.0210543	0.0257209	0.413032	573.413	575.157	1511.57	0.0234578	0.0218911	1.14826	0.283914	1	0	0.0326817	0.0193887	2.84128	0.0918709	45.3	35280
							GP8	-0.0516642	0.0115899	8.28389e-06	-0.216448	0.0414869	1.81595e-07	-0.0280989	0.0100743	0.00528442	-0.0923577	0.0416927	0.0267462	-0.085842	0.0107628	1.51402e-15	-0.120192	0.0258369	3.28829e-06	581.002	575.282	1498.02	-0.112469	0.0219618	26.2256	3.03765e-07	1	1	-0.135229	0.01941	48.5388	3.23825e-12	45.3	3261.9
							GP9	0.0317402	0.0133604	0.0175164	0.278511	0.0412878	1.52389e-11	0.073825	0.0126091	4.77299e-09	0.0991495	0.0417396	0.0175284	0.100655	0.0135763	1.2255e-13	0.236715	0.0259223	6.74133e-20	586.619	573.99	1488.18	0.198425	0.0220211	81.1923	2.0479e-19	1	1	0.216161	0.0194302	123.766	9.47759e-29	45.3	1951.25
							GP10	-0.0106275	0.00834763	0.202978	-0.117896	0.0416994	0.00469458	-0.0276596	0.00850028	0.00113806	-0.0418946	0.0417687	0.315855	0.00408741	0.00921563	0.657383	-0.0697942	0.025746	0.00671059	575.095	573.189	1508.62	-0.0621125	0.0219169	8.03156	0.00459693	1	0	-0.074187	0.0194005	14.6228	0.000131313	45.3	11107.5
							GP11	-0.0140766	0.0113593	0.215267	0.124417	0.0416893	0.00284147	-0.00212136	0.0153408	0.890018	0.0479842	0.0417951	0.250935	0.0282334	0.0165827	0.0886454	0.077562	0.0258367	0.00268205	575.376	572.464	1498.05	0.0693842	0.0219766	9.9678	0.00159302	1	0	0.0813516	0.0194408	17.5107	2.85691e-05	45.3	9968.82
							GP14	0.0253724	0.00742767	0.000635629	-0.109921	0.0417111	0.00840632	-0.00882301	0.00544473	0.105132	-0.0459368	0.0417731	0.271473	0.0178247	0.00588065	0.00243679	-0.025037	0.025705	0.330051	574.773	573.069	1513.44	-0.0307772	0.0218922	1.97642	0.159768	1	0	-0.0478704	0.0193845	6.09854	0.0135294	45.3	12784.8
							GP15	-0.0143331	0.00834827	0.0859991	-0.105442	0.0417173	0.0114869	0.00502715	0.0100623	0.617354	-0.0114927	0.0417349	0.78303	-0.0246616	0.0108719	0.023306	-0.0666982	0.0258859	0.00997721	574.602	574.117	1492.35	-0.0513607	0.0219981	5.4512	0.0195549	1	0	-0.0631268	0.0194585	10.5247	0.00117792	45.3	13898.3
							GP16	0.0567837	0.0105415	7.17812e-08	0.249005	0.0413888	1.78515e-09	-0.0155907	0.0124019	0.208709	0.103121	0.0417908	0.0136038	0.047406	0.0133817	0.000396187	0.222377	0.0257754	6.2697e-18	583.759	572.584	1505.19	0.189513	0.0219382	74.6237	5.69548e-18	1	1	0.202562	0.0193836	109.206	1.46272e-25	45.3	2453.04
							GP18	-0.024464	0.00752549	0.00115074	-0.0781254	0.0417495	0.0613052	0.018189	0.00580658	0.00173333	-0.02371	0.0416283	0.568973	-0.00907291	0.0062915	0.149277	-0.0152478	0.0257335	0.553498	573.716	577.063	1510.09	-0.0175874	0.0218888	0.645593	0.421693	1	0	-0.0306401	0.019386	2.49807	0.113986	45.3	25355.6
							GP19	-0.0181429	0.0141055	0.198365	-0.0631078	0.0417632	0.130766	-0.0117469	0.0109746	0.284453	0.0391796	0.0417221	0.3477	-0.0487336	0.0118288	3.79018e-05	-0.10769	0.0257583	2.90496e-05	573.341	574.469	1507.18	-0.0671587	0.0219177	9.38887	0.00218307	1	0	-0.066284	0.0194074	11.6649	0.000636909	45.3	38884.3
							GP23	-0.0381712	0.0108483	0.000433793	-0.062617	0.0417636	0.13379	-0.048469	0.00994407	1.0927e-06	-0.0371885	0.0414421	0.369527	0.00801013	0.0108117	0.458769	-0.038675	0.0258072	0.133975	573.33	582.259	1501.47	-0.0382596	0.0219068	3.05016	0.0807291	1	0	-0.0435154	0.0193999	5.03137	0.0248921	45.3	39497.1
							GP24	0.008991	0.0100386	0.370444	-0.0334508	0.0417816	0.423357	0.0450769	0.0100608	7.44862e-06	0.0541465	0.0416112	0.193174	0.014763	0.0109265	0.176659	-0.0619218	0.0256564	0.0157999	572.837	577.536	1519.18	-0.029951	0.0218389	1.88089	0.170233	1	0	-0.030702	0.0193545	2.51635	0.112671	45.3	138520
17	AZI1	rs2659009	A	G	0.5	0.91	GP1	-0.0881651	0.0186519	2.27995e-06	-0.110604	0.0338688	0.00109215	-0.00622553	0.0190103	0.743303	-0.0523818	0.0360791	0.14654	-0.0423262	0.0189761	0.0257147	-0.0425351	0.0225065	0.0587704	871.766	768.227	1974.18	-0.0452935	0.0190956	5.62604	0.0176956	1	0	-0.0610468	0.016634	13.469	0.000242544	45.3	8325.61
							GP4	-0.0045455	0.00675965	0.5013	-0.0933101	0.0338967	0.00590927	0.00282381	0.0102702	0.783353	-0.0781141	0.0361671	0.0307874	0.0225903	0.0102519	0.0275585	-0.0457962	0.0226665	0.0433386	870.33	764.491	1946.39	-0.0549101	0.0192064	8.17363	0.00425037	1	0	-0.0642423	0.0167103	14.7799	0.000120814	45.3	11716.9
							GP6	-0.00648481	0.00787691	0.410355	0.0164699	0.0339634	0.627726	-0.015464	0.00966224	0.109496	-0.0359886	0.0361916	0.320033	-0.00661261	0.00965989	0.493632	0.0111458	0.0225804	0.621586	866.916	763.456	1961.27	-0.00206109	0.0191575	0.0115749	0.914324	0	0	0.00241175	0.0166861	0.0208908	0.885077	45.3	377568
							GP8	-0.0404009	0.00940758	1.75083e-05	-0.176676	0.0337182	1.60771e-07	0.00345161	0.00914994	0.706004	0.00673943	0.0361693	0.852186	-0.0471845	0.009089	2.08736e-07	-0.0804724	0.0226539	0.000381944	879.574	764.398	1948.56	-0.0558998	0.019199	8.47742	0.00359581	1	0	-0.0854698	0.016684	26.2438	3.00923e-07	45.3	3233.92
							GP9	0.0278875	0.010839	0.0100853	-0.0889289	0.0339031	0.008715	-0.0055173	0.0115196	0.631975	-0.112922	0.0362153	0.00182038	-0.00819097	0.0115107	0.476715	-0.0648489	0.0227507	0.0043662	870.006	762.458	1932.02	-0.0784522	0.0192647	16.5838	4.65467e-05	1	1	-0.0810093	0.0167495	23.3919	1.32131e-06	45.3	12904.6
							GP10	0.0113314	0.00677191	0.0942684	0.0580335	0.033939	0.0872776	0.0168785	0.00771716	0.0287327	0.0776864	0.0362274	0.032	0.0307238	0.00769251	6.497e-05	0.063267	0.0226091	0.00513736	868.166	761.949	1956.28	0.0673089	0.0191804	12.3149	0.000449352	1	0	0.0650636	0.0166982	15.1822	9.76197e-05	45.3	30366.5
							GP11	-0.00785469	0.00921917	0.394217	0.0272124	0.0339597	0.42295	-0.00759545	0.0139086	0.585	-0.0409639	0.0363008	0.259126	-0.0139786	0.0138965	0.314459	0.0553491	0.0226464	0.014523	867.105	758.872	1949.86	0.0283662	0.019214	2.17956	0.139854	1	0	0.0280864	0.0167229	2.82079	0.0930506	45.3	138277
							GP14	-0.0343266	0.00599902	1.05256e-08	0.0561555	0.0339407	0.0980219	-0.020274	0.00492096	3.78974e-05	0.0469394	0.0362999	0.195977	-0.00309971	0.00493567	0.529989	0.0243516	0.0225693	0.2806	868.08	758.906	1963.2	0.0306489	0.0191667	2.55703	0.109805	1	0	0.0368162	0.0166894	4.86626	0.0273868	45.3	32434.7
							GP15	0.00353363	0.00677826	0.602145	0.127409	0.0338371	0.000166303	0.00132964	0.00912389	0.884133	0.0779478	0.0362041	0.0313176	-0.00968351	0.00911515	0.288076	0.0869905	0.0227047	0.000127426	873.4	762.932	1939.84	0.084438	0.0192351	19.2702	1.13465e-05	1	1	0.0949327	0.0167221	32.2293	1.3701e-08	45.3	6262.38
							GP16	-0.0328652	0.00858127	0.000128209	0.0882045	0.0339041	0.0092793	-0.0331022	0.0112269	0.00319361	0.0159375	0.0363051	0.660669	0.0115363	0.0112381	0.30464	0.0453218	0.0226208	0.0451191	869.954	758.692	1954.26	0.0371043	0.019199	3.73501	0.0532833	1	0	0.0495118	0.0167064	8.7832	0.00304017	45.3	13118.3
							GP18	0.0354716	0.00607471	5.2442e-09	0.163865	0.0337528	1.20478e-06	0.0248156	0.00525014	2.2825e-06	0.110743	0.036076	0.00214253	0.0112434	0.00526724	0.0327944	0.0748122	0.0225816	0.000923095	877.767	768.359	1961.06	0.0849272	0.019141	19.6863	9.12534e-06	1	1	0.104136	0.0166501	39.1173	3.99093e-10	45.3	3767.06
							GP19	-0.0380235	0.0114219	0.000871584	-0.0621098	0.0339351	0.067212	-0.03396	0.00992723	0.000624164	-0.00766583	0.0362338	0.832446	0.0144138	0.00994144	0.147095	0.0110009	0.0225455	0.62559	868.364	761.679	1967.35	0.00579097	0.0191424	0.0915188	0.762255	0	0	-0.0105994	0.0166727	0.404159	0.524949	45.3	26505.2
							GP23	0.00016945	0.00882724	0.984685	0.0299898	0.0339585	0.377165	-0.00982585	0.00906173	0.278221	0.0578198	0.0358833	0.107108	0.014122	0.00905275	0.118768	0.0195727	0.0225975	0.386411	867.169	776.632	1958.29	0.0304337	0.0191217	2.53311	0.11148	1	0	0.0303268	0.0166618	3.31291	0.0687378	45.3	113842
							GP24	0.00334991	0.00814699	0.680938	0.0197045	0.0339625	0.561791	0.0366811	0.00913007	5.87906e-05	0.101074	0.0361874	0.00522085	-0.0196628	0.00914704	0.0315843	0.0276235	0.0224358	0.218239	866.963	763.633	1986.63	0.0480177	0.0190683	6.34129	0.0117959	1	0	0.0412317	0.0166269	6.14948	0.013145	45.3	263769

## Sheet: Monogalactosylation
								Discovery-MV			Discovery-UV			Rep1-MV			Rep1-UV			Rep2-MV			Rep2-UV				Weights-UV			Replication-UV				0.000434783		Joint-UV
Chr	Gene	Variant	A1	A0	f(A1)	R^2	Trait	beta	se	p	beta	se	p	beta	se	p	beta	se	p	beta	se	p	beta	se	p	W-D	W-R1	W-R2	beta-Rep	se-Rep	chi2-Rep	p-Rep	sign-Rep	UV-rep?	beta-Joint	se-Joint	chi2-Joint	p-Joint	sig chi2	Required N so that Pr(p_UV < 5e-08) > 90%
14	IGH	rs35590487	T	C	0.23	0.99	GP7	-0.0338159	0.024898	0.174407	-0.106575	0.0391415	0.00647289	0.0336855	0.0228895	0.141114	0.021416	0.0414671	0.605535	0.0309739	0.0246581	0.209068	-0.0011355	0.025862	0.964979	652.719	581.557	1495.12	0.00517986	0.021944	0.0557194	0.813394	0	0	-0.0215456	0.0191411	1.26702	0.260327	45.3	11976.2
							GP8	-0.115634	0.0195044	3.05472e-09	-0.199739	0.0389454	2.91765e-07	-0.0992297	0.0158265	3.61416e-10	-0.0923577	0.0416927	0.0267462	-0.172121	0.016803	1.26565e-24	-0.120192	0.0258369	3.28829e-06	659.307	575.282	1498.02	-0.112469	0.0219618	26.2256	3.03765e-07	1	1	-0.133525	0.0191298	48.7193	2.95351e-12	45.3	3375.53
							GP9	0.120557	0.0176555	8.59324e-12	0.272061	0.0387097	2.09142e-12	0.110044	0.0172841	1.93011e-10	0.0991495	0.0417396	0.0175284	0.218723	0.0181984	2.83147e-33	0.236715	0.0259223	6.74133e-20	667.362	573.99	1488.18	0.198425	0.0220211	81.1923	2.0479e-19	1	1	0.216429	0.0191406	127.855	1.20771e-29	45.3	1797.46
							GP10	-0.00967835	0.0148337	0.514105	-0.102437	0.0391474	0.00887843	0.0218085	0.0182487	0.232059	-0.0418946	0.0417687	0.315855	0.0409503	0.0196433	0.0370972	-0.0697942	0.025746	0.00671059	652.521	573.189	1508.62	-0.0621125	0.0219169	8.03156	0.00459693	1	0	-0.0717356	0.0191238	14.0708	0.000176052	45.3	12967.2
							GP11	-0.00259155	0.0133862	0.84649	0.128031	0.0391069	0.00106085	-0.0195603	0.0189697	0.302478	0.0479842	0.0417951	0.250935	-0.0435829	0.0204168	0.0327892	0.077562	0.0258367	0.00268205	653.871	572.464	1498.05	0.0693842	0.0219766	9.9678	0.00159302	1	0	0.0834599	0.0191587	18.9768	1.32315e-05	45.3	8283.83
							GP16	0.0780264	0.0226633	0.000575626	0.241868	0.038817	4.63566e-10	0.0373611	0.0211615	0.0774757	0.103121	0.0417908	0.0136038	0.0924577	0.0227254	4.73227e-05	0.222377	0.0257754	6.2697e-18	663.674	572.584	1505.19	0.189513	0.0219382	74.6237	5.69548e-18	1	1	0.202188	0.019099	112.07	3.44927e-26	45.3	2286.88

## Sheet: Monosialylation
								Discovery-MV			Discovery-UV			Rep1-MV			Rep1-UV			Rep2-MV			Rep2-UV				Weights-UV			Replication-UV				0.000434783		Joint-UV
Chr	Gene	Variant	A1	A0	f(A1)	R^2	Trait	beta	se	p	beta	se	p	beta	se	p	beta	se	p	beta	se	p	beta	se	p	W-D	W-R1	W-R2	beta-Rep	se-Rep	chi2-Rep	p-Rep	sign-Rep	UV-rep?	beta-Joint	se-Joint	chi2-Joint	p-Joint	sig chi2	Required N so that Pr(p_UV < 5e-08) > 90%
14	IGH	rs35590487	T	C	0.23	0.99	GP16	0.268458	0.0232488	7.63e-31	0.241868	0.038817	4.64e-10	0.104157	0.022058	2.33564e-06	0.103121	0.0417908	0.0136038	0.236334	0.0231506	1.81507e-24	0.222377	0.0257754	6.2697e-18	663.674	572.584	1505.19	0.189513	0.0219382	74.6237	5.69548e-18	1	1	0.202188	0.019099	112.07	3.44927e-26	45.3	2286.88
							GP17	-0.0256286	0.0237314	0.280166	-0.0814292	0.0391738	0.0376484	-0.0139889	0.0232628	0.547612	-0.0178697	0.0410664	0.66346	-0.0667211	0.0248215	0.00718741	-0.0896061	0.0258459	0.000526429	651.64	592.96	1496.98	-0.069253	0.0218742	10.0233	0.00154572	1	0	-0.0721471	0.0190985	14.2705	0.000158328	45.3	20548.8
							GP18	-0.138428	0.0227185	1.11e-09	-0.069214	0.0391864	0.07735	-0.0546729	0.0222993	0.0142152	-0.02371	0.0416283	0.568973	-0.0730558	0.0238119	0.00215469	-0.0152478	0.0257335	0.553498	651.221	577.063	1510.09	-0.0175874	0.0218888	0.645593	0.421693	1	0	-0.0298649	0.0191097	2.44239	0.118096	45.3	28460.2
							GP19	-0.078232	0.0245173	0.00141838	-0.0545358	0.0391989	0.164147	0.0284049	0.0230344	0.217518	0.0391796	0.0417221	0.3477	-0.131296	0.0244665	8.0337e-08	-0.10769	0.0257583	2.90496e-05	650.808	574.469	1507.18	-0.0671587	0.0219177	9.38887	0.00218307	1	0	-0.0641522	0.0191304	11.2455	0.000798175	45.3	45871

## Sheet: Bisecting GlcNAc
								Discovery-MV			Discovery-UV			Rep1-MV			Rep1-UV			Rep2-MV			Rep2-UV				Weights-UV			Replication-UV				0.000434783		Joint-UV
Chr	Gene	Variant	A1	A0	f(A1)	R^2	Trait	beta	se	p	beta	se	p	beta	se	p	beta	se	p	beta	se	p	beta	se	p	W-D	W-R1	W-R2	beta-Rep	se-Rep	chi2-Rep	p-Rep	sign-Rep	UV-rep?	beta-Joint	se-Joint	chi2-Joint	p-Joint	sig chi2	Required N so that Pr(p_UV < 5e-08) > 90%
14	IGH	rs8013055	A	T	0.22	0.94	GP6	-0.00971846	0.0183196	0.595769	0.0558498	0.0408386	0.171446	0.0558037	0.0155407	0.000329641	0.0297742	0.0416972	0.475192	0.0287901	0.016542	0.0817849	0.0210543	0.0257209	0.413032	599.595	575.157	1511.57	0.0234578	0.0218911	1.14826	0.283914	1	0	0.0306878	0.0192939	2.52981	0.111713	45.3	47473.7
							GP10	-0.126359	0.0142787	8.79426e-19	-0.114461	0.040773	0.00499619	-0.0538365	0.0127265	2.33409e-05	-0.0418946	0.0417687	0.315855	-0.0602526	0.0135108	8.21128e-06	-0.0697942	0.025746	0.00671059	601.527	573.189	1508.62	-0.0621125	0.0219169	8.03156	0.00459693	1	0	-0.0738476	0.0193047	14.6335	0.000130573	45.3	11266.3
							GP11	0.189432	0.0170358	1.00677e-28	0.126146	0.0407545	0.00196635	0.04939	0.0192064	0.0101246	0.0479842	0.0417951	0.250935	0.141714	0.0202071	2.33141e-12	0.077562	0.0258367	0.00268205	602.073	572.464	1498.05	0.0693842	0.0219766	9.9678	0.00159302	1	0	0.0821714	0.0193435	18.0457	2.1567e-05	45.3	9267.39
							GP13	-0.0854786	0.0199997	1.91995e-05	-0.115322	0.0407717	0.00467693	0.00919222	0.0204714	0.653412	0.0300113	0.0411866	0.466205	-0.0479211	0.02172	0.027362	-0.0378546	0.0258593	0.14323	601.565	589.506	1495.43	-0.0186658	0.0219005	0.726419	0.394046	1	0	-0.0403092	0.0192933	4.36511	0.036682	45.3	11098.1
							GP15	0.0372892	0.0153089	0.0148597	-0.0983138	0.0407956	0.0159563	0.0287086	0.0133637	0.0316942	-0.0114927	0.0417349	0.78303	0.0239773	0.0141992	0.0912886	-0.0666982	0.0258859	0.00997721	600.86	574.117	1492.35	-0.0513607	0.0219981	5.4512	0.0195549	1	0	-0.0619377	0.0193625	10.2326	0.00137978	45.3	15288
							GP19	-0.111196	0.0175698	2.47061e-10	-0.0596282	0.0408357	0.144236	-0.023152	0.0133186	0.0821537	0.0391796	0.0417221	0.3477	-0.0940377	0.0140142	1.94384e-11	-0.10769	0.0257583	2.90496e-05	599.679	574.469	1507.18	-0.0671587	0.0219177	9.38887	0.00218307	1	0	-0.0654745	0.0193119	11.4946	0.000697971	45.3	41642
							GP24	0.0289982	0.0187314	0.121596	-0.0357481	0.0408507	0.381524	0.0452992	0.0141246	0.00134071	0.0541465	0.0416112	0.193174	0.0567976	0.014988	0.000150934	-0.0619218	0.0256564	0.0157999	599.24	577.536	1519.18	-0.029951	0.0218389	1.88089	0.170233	1	0	-0.0312396	0.0192594	2.63101	0.104795	45.3	115944
