# Supplementary material for: Multivariate discovery and replication of five novel loci associated with Immunoglobulin G N-glycosylation
Source: Nat Commun. 2017 Sep 6;8:447. doi: 10.1038/s41467-017-00453-3 (PMC5587582; doi:10.1038/s41467-017-00453-3)
Supplement: Supplementary file 4 — Supplementary Data 2 [file 41467_2017_453_MOESM4_ESM.xlsx]

## Sheet: gene prioritization
Set of traits	Threshold	Locus	Nr of genes in locus	Chromosome and position	GWAS P value	Ensembl gene ID	Gene symbol	Nominal P value	Gene closest to lead SNP	Top cis eQTL SNP	FDR
all	5e-08	rs9620326	6	chr22:24094930-24181315	2.83e-12	ENSG00000099958	DERL3	5.83e-04	FALSE	rs11090305	<=0.01
all	5e-08	rs11150777	4	chr17:79163393-79269347	1.15e-08	ENSG00000157637	SLC38A10	1.76e-03	FALSE	rs2048058	<0.05
all	5e-08	rs9620326	6	chr22:24094930-24181315	2.83e-12	ENSG00000128218	VPREB3	2.25e-03	FALSE	rs9612418	<0.05
all	5e-08	rs3742597;rs59850638	1	chr14:65877310-66210839	1.24e-15	ENSG00000033170	FUT8	0.02	TRUE	-	<0.20
all	5e-08	rs12019136;rs874232	4	chr19:5823818-5851485	2.52e-17	ENSG00000171124	FUT3	0.03	FALSE	-	<0.20
fucosylation	5e-08	rs17630758	6	chr22:24094930-24181315	2.06e-12	ENSG00000128218	VPREB3	2.06e-05	FALSE	rs9612418	<=0.01
fucosylation	5e-08	rs11847263	1	chr14:65877310-66210839	5.90e-10	ENSG00000033170	FUT8	2.47e-03	TRUE	-	<0.05
fucosylation	5e-08	rs17630758	6	chr22:24094930-24181315	2.06e-12	ENSG00000099958	DERL3	6.16e-03	FALSE	rs11090305	<0.20
fucosylation	5e-08	rs11135441	1	chr5:95220802-95297775	3.12e-08	ENSG00000118985	ELL2	9.92e-03	FALSE	-	<0.20
fucosylation	5e-08	rs2659027	4	chr17:79163393-79269347	1.62e-10	ENSG00000157637	SLC38A10	0.02	FALSE	rs2048058	<0.20
fucosylation	5e-08	rs144748606	1	chr6:143072604-143266338	1.24e-08	ENSG00000010818	HIVEP2	0.02	TRUE	-	<0.20
fucosylation	5e-08	rs10971417;rs13297246	1	chr9:33104080-33167354	2.34e-14	ENSG00000086062	B4GALT1	0.05	TRUE	-	<0.20
galactosylation	5e-08	rs17630758	6	chr22:24094930-24181315	2.26e-11	ENSG00000128218	VPREB3	3.01e-05	FALSE	rs9612418	<=0.01
galactosylation	5e-08	rs17630758	6	chr22:24094930-24181315	2.26e-11	ENSG00000099958	DERL3	8.46e-04	FALSE	rs11090305	<0.05
galactosylation	5e-08	rs11847263;rs78406416;rs59318404	1	chr14:65877310-66210839	1.11e-15	ENSG00000033170	FUT8	1.59e-03	TRUE	-	<0.05
galactosylation	5e-08	rs1048775	4	chr17:79163393-79269347	5.97e-09	ENSG00000157637	SLC38A10	3.69e-03	FALSE	rs2048058	<0.05
galactosylation	5e-08	rs11135441	1	chr5:95220802-95297775	8.40e-09	ENSG00000118985	ELL2	6.46e-03	FALSE	-	<0.05
galactosylation	5e-08	rs6764279;rs6444193;rs11923417	1	chr3:186648274-186796341	3.56e-91	ENSG00000073849	ST6GAL1	0.02	TRUE	rs7356053;rs3864105	<0.20
galactosylation	5e-08	rs6421315	1	chr7:50343720-50472799	1.32e-08	ENSG00000185811	IKZF1	0.02	TRUE	rs7790846	<0.20
galactosylation	5e-08	rs144748606	1	chr6:143072604-143266338	3.54e-08	ENSG00000010818	HIVEP2	0.03	TRUE	-	<0.20
galactosylation	5e-08	rs13297246;rs10971417	1	chr9:33104080-33167354	1.76e-09	ENSG00000086062	B4GALT1	0.04	TRUE	-	<0.20
galactosylation	5e-08	rs141928144;rs150092813	4	chr19:5823818-5851485	7.06e-11	ENSG00000171124	FUT3	0.05	TRUE	-	<0.20
disialylation	1e-05	rs9624327	5	chr22:24105208-24181315	5.65e-09	ENSG00000099956	SMARCB1	2.49e-04	TRUE	rs2267045	<0.05
disialylation	1e-05	rs7951701	1	chr11:43333513-43366079	4.64e-06	ENSG00000166181	API5	5.69e-04	TRUE	-	<0.05
disialylation	1e-05	rs146475545	9	chr16:89710839-89977792	2.50e-06	ENSG00000187741	FANCA	3.65e-03	FALSE	rs2079672	<0.20
galactosylation	1e-05	rs8101023	8	chr19:36119980-36236336	9.21e-06	ENSG00000011590	ZBTB32	9.12e-04	FALSE	rs17776834	<0.20
galactosylation	1e-05	rs17630758	6	chr22:24094930-24181315	2.26e-11	ENSG00000099958	DERL3	2.54e-03	FALSE	rs11090305	<0.20
galactosylation	1e-05	rs7621509	1	chr3:5229331-5261642	8.80e-06	ENSG00000134109	EDEM1	3.33e-03	TRUE	rs7625711	<0.20
galactosylation	1e-05	rs12133668	8	chr1:151170425-151345209	4.06e-06	ENSG00000232671	-	3.53e-03	FALSE	-	<0.20
monogalactosylation	1e-05	rs4776162	7	chr15:45653322-45983492	7.62e-06	ENSG00000137767	SQRDL	7.41e-07	TRUE	-	<=0.01
monogalactosylation	1e-05	rs17630758	6	chr22:24094930-24181315	1.38e-13	ENSG00000128218	VPREB3	7.46e-04	FALSE	rs9612418	<0.05
monogalactosylation	1e-05	rs12133668	8	chr1:151170425-151345209	7.31e-08	ENSG00000143390	RFX5	1.02e-03	FALSE	rs2233854	<0.05
monogalactosylation	1e-05	rs12453507	4	chr17:37913968-38083854	1.92e-07	ENSG00000161405	IKZF3	1.37e-03	FALSE	rs2517955;rs9896940	<0.05
monogalactosylation	1e-05	rs57382045	2	chr17:16826229-16875402	3.04e-06	ENSG00000240505	TNFRSF13B	1.54e-03	FALSE	-	<0.05
monogalactosylation	1e-05	rs17630758	6	chr22:24094930-24181315	1.38e-13	ENSG00000099958	DERL3	3.05e-03	FALSE	rs11090305	<0.05
monogalactosylation	1e-05	rs12453507	4	chr17:37913968-38083854	1.92e-07	ENSG00000172057	ORMDL3	3.78e-03	FALSE	rs8076131	<0.05
monogalactosylation	1e-05	rs57382045	2	chr17:16826229-16875402	3.04e-06	ENSG00000128438	TBC1D27	4.29e-03	TRUE	-	<0.05
monogalactosylation	1e-05	rs1631228	1	chr11:75526212-75854239	2.63e-06	ENSG00000198382	UVRAG	8.48e-03	FALSE	rs11236739	<0.20
monogalactosylation	1e-05	rs4776162	7	chr15:45653322-45983492	7.62e-06	ENSG00000256900	-	8.75e-03	FALSE	-	<0.20
monogalactosylation	1e-05	rs12133668	8	chr1:151170425-151345209	7.31e-08	ENSG00000232671	-	0.01	FALSE	-	<0.20
monogalactosylation	1e-05	rs6764279;rs6444193;rs11923417;rs148813718	1	chr3:186648274-186796341	1.22e-69	ENSG00000073849	ST6GAL1	0.01	TRUE	rs7356053;rs3864105	<0.20
monogalactosylation	1e-05	rs6421315	1	chr7:50343720-50472799	3.44e-06	ENSG00000185811	IKZF1	0.01	TRUE	rs7790846	<0.20
monogalactosylation	1e-05	rs12453507	4	chr17:37913968-38083854	1.92e-07	ENSG00000073605	GSDMB	0.01	TRUE	rs9901146	<0.20
monogalactosylation	1e-05	rs35934336	7	chr3:38887260-39323226	2.08e-06	ENSG00000144655	CSRNP1	0.01	TRUE	rs3732383	<0.20
monogalactosylation	1e-05	rs12133668	8	chr1:151170425-151345209	7.31e-08	ENSG00000237976	-	0.01	FALSE	-	<0.20
monogalactosylation	1e-05	rs201089217	1	chr17:45810610-45823485	6.68e-06	ENSG00000073861	TBX21	0.01	TRUE	rs4793994	<0.20
monogalactosylation	1e-05	rs12133668	8	chr1:151170425-151345209	7.31e-08	ENSG00000143393	PI4KB	0.02	FALSE	-	<0.20
monogalactosylation	1e-05	rs112976476;rs112492475;rs117170128	5	chr14:65213002-65569413	3.38e-08	ENSG00000125952	MAX	0.02	TRUE	rs2296316;rs4902358;rs1957949;rs942628	<0.20
monogalactosylation	1e-05	rs4776162	7	chr15:45653322-45983492	7.62e-06	ENSG00000104164	PLDN	0.02	FALSE	rs8032904	<0.20
monogalactosylation	1e-05	rs4776162	7	chr15:45653322-45983492	7.62e-06	ENSG00000171766	GATM	0.03	FALSE	rs2467858	<0.20
monogalactosylation	1e-05	rs438906	1	chr7:151038785-151075535	4.90e-06	ENSG00000013374	NUB1	0.04	TRUE	rs386223	<0.20
monogalactosylation	1e-05	rs144748606	1	chr6:143072604-143266338	4.12e-07	ENSG00000010818	HIVEP2	0.05	TRUE	-	<0.20
monogalactosylation	1e-05	rs12937612	4	chr17:79163393-79269347	3.32e-08	ENSG00000157637	SLC38A10	0.05	FALSE	rs2048058	<0.20
monogalactosylation	1e-05	rs199679913	1	chr5:95220802-95297775	2.27e-06	ENSG00000118985	ELL2	0.06	FALSE	-	<0.20
monosialylation	1e-05	rs7621161;rs4686831;rs11923417	1	chr3:186648274-186796341	2.59e-42	ENSG00000073849	ST6GAL1	1.46e-03	TRUE	rs7356053;rs3864105	<0.20
monosialylation	1e-05	rs13297246	1	chr9:33104080-33167354	2.30e-06	ENSG00000086062	B4GALT1	5.52e-03	TRUE	-	<0.20

## Sheet: gene set enrichment
Set of traits	Threshold	Original gene set ID	Original gene set description	Nominal P value	False discovery rate	Reconstituted gene set Z score gene 1	Reconstituted gene set Z score gene 2	Reconstituted gene set Z score gene 3	Reconstituted gene set Z score gene 4	Reconstituted gene set Z score gene 5
all	5e-08	GO:0045860	positive regulation of protein kinase activity	1.29e-11	<0.01	FUT3 (1.8)	NRTN (1.7)	SYNGR1 (1.6)	ENSG00000223715 (1.3)	C17orf56 (1.2)
all	5e-08	GO:0006984	ER-nucleus signaling pathway	1.72e-09	<0.01	DERL3 (5.0)	SLC38A10 (2.4)	ENSG00000249707 (2.0)	FUT3 (1.4)	C17orf89 (1.4)
all	5e-08	GO:0051347	positive regulation of transferase activity	4.08e-08	<0.05	NRTN (1.6)	SYNGR1 (1.5)	B4GALT1 (1.3)	FUT3 (1.3)	ENSG00000223715 (1.2)
all	5e-08	GO:0030433	ER-associated protein catabolic process	3.79e-07	<0.05	DERL3 (7.0)	SLC38A10 (4.3)	C17orf56 (1.9)	C22orf15 (1.8)	ELL2 (1.7)
all	5e-08	GO:0033674	positive regulation of kinase activity	1.01e-06	<0.05	NRTN (1.8)	SYNGR1 (1.5)	B4GALT1 (1.4)	FUT3 (1.3)	ENSG00000223715 (1.2)
all	5e-08	GO:0018904	organic ether metabolic process	1.05e-06	<0.05	DERL3 (1.7)	SLC38A10 (1.4)	CHCHD10 (1.0)	TMEM121 (0.8)	VPREB3 (0.8)
all	5e-08	ENSG00000124783	SSR1 PPI subnetwork	1.08e-06	<0.05	DERL3 (3.0)	FUT8 (2.0)	SLC38A10 (1.6)	ST6GAL1 (1.3)	ENSG00000250626 (1.3)
all	5e-08	GO:0032933	SREBP-mediated signaling pathway	6.99e-06	<0.20	ENSG00000249707 (2.6)	ENSG00000223715 (2.0)	TAB1 (2.0)	C17orf89 (1.8)	SYNGR1 (1.6)
all	5e-08	GO:0016667	oxidoreductase activity, acting on a sulfur group of donors	7.70e-06	<0.20	DERL3 (3.6)	SLC38A10 (3.2)	DGKG (2.3)	VPREB3 (2.1)	ELL2 (1.7)
all	5e-08	GO:0006662	glycerol ether metabolic process	1.15e-05	<0.20	DERL3 (1.5)	SLC38A10 (1.4)	TMEM121 (1.3)	ENSG00000249707 (1.0)	FUT3 (0.8)
all	5e-08	MP:0003408	increased width of hypertrophic chondrocyte zone	1.82e-05	<0.20	MMP11 (4.3)	ELL2 (1.7)	FUT8 (1.7)	ENSG00000250626 (1.3)	TMEM121 (1.1)
all	5e-08	MP:0001606	impaired hematopoiesis	2.35e-05	<0.20	VPREB3 (1.3)	SLC38A10 (1.3)	AZI1 (1.3)	NRTN (1.2)	FUT8 (1.1)
all	5e-08	GO:0000187	activation of MAPK activity	2.61e-05	<0.20	NRTN (2.3)	FUT3 (2.0)	SYNGR1 (2.0)	TMEM121 (1.9)	ENSG00000223715 (1.7)
all	5e-08	ENSG00000089159	PXN PPI subnetwork	3.82e-05	<0.20	SMARCB1 (1.6)	MMP11 (1.6)	AZI1 (1.4)	TAB1 (1.4)	DGKG (1.1)
all	5e-08	GO:0071902	positive regulation of protein serine/threonine kinase activity	1.09e-04	<0.20	SYNGR1 (2.5)	FUT3 (2.0)	NRTN (1.9)	DGKG (1.8)	TMEM121 (1.6)
fucosylation	5e-08	ENSG00000020922	MRE11A PPI subnetwork	2.65e-13	<0.20	SMARCB1 (2.1)	AZI1 (1.7)	TAB1 (1.3)	SLC38A10 (1.1)	C22orf15 (0.8)
fucosylation	5e-08	GO:0045860	positive regulation of protein kinase activity	8.52e-09	<0.20	SYNGR1 (1.6)	C17orf56 (1.2)	SLC38A10 (1.2)	B4GALT1 (1.1)	HIVEP2 (1.1)
galactosylation	5e-08	GO:0045860	positive regulation of protein kinase activity	9.39e-12	<0.01	FUT3 (1.8)	NRTN (1.7)	SYNGR1 (1.6)	C17orf56 (1.2)	SLC38A10 (1.2)
galactosylation	5e-08	GO:0051347	positive regulation of transferase activity	6.15e-09	<0.20	NRTN (1.6)	SYNGR1 (1.5)	B4GALT1 (1.3)	FUT3 (1.3)	C17orf56 (1.2)
galactosylation	5e-08	GO:0000187	activation of MAPK activity	6.88e-07	<0.20	NRTN (2.3)	FUT3 (2.0)	SYNGR1 (2.0)	TMEM121 (1.9)	B4GALT1 (1.3)
galactosylation	5e-08	GO:0033674	positive regulation of kinase activity	7.01e-07	<0.20	NRTN (1.8)	SYNGR1 (1.5)	B4GALT1 (1.4)	FUT3 (1.3)	C17orf56 (1.1)
monosialylation	1e-05	ENSG00000091140	DLD PPI subnetwork	2.46e-06	<0.20	CHCHD10 (2.8)	HSPD1 (2.4)	MARS2 (2.2)	YTHDC2 (1.9)	SELENBP1 (1.7)
Set of traits	Threshold	Original gene set ID	Original gene set description	Nominal P value	False discovery rate	Reconstituted gene set Z score gene 6	Reconstituted gene set Z score gene 7	Reconstituted gene set Z score gene 8	Reconstituted gene set Z score gene 9	Reconstituted gene set Z score gene 10
all	5e-08	GO:0045860	positive regulation of protein kinase activity	1.29e-11	<0.01	SLC38A10 (1.2)	B4GALT1 (1.1)	TMEM121 (1.0)	DGKG (1.0)	TAB1 (1.0)
all	5e-08	GO:0006984	ER-nucleus signaling pathway	1.72e-09	<0.01	ENSG00000250626 (1.4)	ELL2 (0.9)	FUT6 (0.9)	B4GALT1 (0.8)	ST6GAL1 (0.8)
all	5e-08	GO:0051347	positive regulation of transferase activity	4.08e-08	<0.05	C17orf56 (1.2)	SLC38A10 (1.1)	TMEM121 (1.0)	TAB1 (0.9)	MGAT3 (0.9)
all	5e-08	GO:0030433	ER-associated protein catabolic process	3.79e-07	<0.05	AZI1 (1.7)	FUT3 (1.3)	B4GALT1 (1.2)	FUT8 (1.2)	ENSG00000250626 (1.1)
all	5e-08	GO:0033674	positive regulation of kinase activity	1.01e-06	<0.05	C17orf56 (1.1)	TAB1 (1.1)	SLC38A10 (1.0)	TMEM121 (0.9)	MGAT3 (0.8)
all	5e-08	GO:0018904	organic ether metabolic process	1.05e-06	<0.05	FUT6 (0.7)	FUT3 (0.7)	B4GALT1 (0.6)	DGKG (0.6)	C17orf56 (0.5)
all	5e-08	ENSG00000124783	SSR1 PPI subnetwork	1.08e-06	<0.05	DGKG (1.0)	B4GALT1 (0.9)	TMEM121 (0.8)	NRTN (0.7)	TAB1 (0.7)
all	5e-08	GO:0032933	SREBP-mediated signaling pathway	6.99e-06	<0.20	MGAT3 (1.3)	DERL3 (1.3)	ENSG00000250626 (1.0)	SLC38A10 (0.9)	C17orf56 (0.7)
all	5e-08	GO:0016667	oxidoreductase activity, acting on a sulfur group of donors	7.70e-06	<0.20	FUT8 (1.4)	B4GALT1 (1.4)	TAB1 (1.0)	FUT6 (0.9)	ENSG00000250626 (0.9)
all	5e-08	GO:0006662	glycerol ether metabolic process	1.15e-05	<0.20	CHCHD10 (0.8)	C17orf56 (0.7)	VPREB3 (0.6)	C17orf89 (0.6)	DGKG (0.5)
all	5e-08	MP:0003408	increased width of hypertrophic chondrocyte zone	1.82e-05	<0.20	FUT6 (1.1)	DERL3 (1.1)	C17orf56 (1.1)	ST6GAL1 (1.0)	NRTN (0.6)
all	5e-08	MP:0001606	impaired hematopoiesis	2.35e-05	<0.20	ENSG00000250626 (0.9)	MMP11 (0.7)	TMEM121 (0.6)	DGKG (0.5)	SYNGR1 (0.5)
all	5e-08	GO:0000187	activation of MAPK activity	2.61e-05	<0.20	B4GALT1 (1.3)	TAB1 (1.2)	DERL3 (1.0)	DGKG (1.0)	VPREB3 (1.0)
all	5e-08	ENSG00000089159	PXN PPI subnetwork	3.82e-05	<0.20	ST6GAL1 (1.1)	C17orf56 (0.8)	FUT8 (0.7)	TMEM121 (0.6)	ENSG00000250626 (0.6)
all	5e-08	GO:0071902	positive regulation of protein serine/threonine kinase activity	1.09e-04	<0.20	SLC38A10 (1.2)	B4GALT1 (1.1)	VPREB3 (1.0)	ST6GAL1 (0.8)	TAB1 (0.8)
fucosylation	5e-08	ENSG00000020922	MRE11A PPI subnetwork	2.65e-13	<0.20	VPREB3 (0.7)	ST6GAL1 (0.4)	FUT8 (0.4)	B4GALT1 (0.3)	DERL3 (0.3)
fucosylation	5e-08	GO:0045860	positive regulation of protein kinase activity	8.52e-09	<0.20	TMEM121 (1.0)	DGKG (1.0)	TAB1 (1.0)	DERL3 (0.9)	MGAT3 (0.8)
galactosylation	5e-08	GO:0045860	positive regulation of protein kinase activity	9.39e-12	<0.01	B4GALT1 (1.1)	HIVEP2 (1.1)	TMEM121 (1.0)	DGKG (1.0)	TAB1 (1.0)
galactosylation	5e-08	GO:0051347	positive regulation of transferase activity	6.15e-09	<0.20	SLC38A10 (1.1)	TMEM121 (1.0)	HIVEP2 (1.0)	TAB1 (0.9)	MGAT3 (0.9)
galactosylation	5e-08	GO:0000187	activation of MAPK activity	6.88e-07	<0.20	TAB1 (1.2)	DERL3 (1.0)	DGKG (1.0)	VPREB3 (1.0)	HIVEP2 (0.9)
galactosylation	5e-08	GO:0033674	positive regulation of kinase activity	7.01e-07	<0.20	TAB1 (1.1)	HIVEP2 (1.0)	SLC38A10 (1.0)	TMEM121 (0.9)	MGAT3 (0.8)
monosialylation	1e-05	ENSG00000091140	DLD PPI subnetwork	2.46e-06	<0.20	ANK2 (1.5)	ESRRG (1.5)	TECPR1 (1.5)	HSPE1 (1.5)	RILPL1 (1.1)

## Sheet: tissue enrichemnt
Set of traits	Threshold	MeSH term	Name	MeSH first level term	MeSH second level term	Nominal P value	False discovery rate	Tissue-specific expression Z score gene 1	Tissue-specific expression Z score gene 2	Tissue-specific expression Z score gene 3	Tissue-specific expression Z score gene 4	Tissue-specific expression Z score gene 5	Tissue-specific expression Z score gene 6	Tissue-specific expression Z score gene 7	Tissue-specific expression Z score gene 8	Tissue-specific expression Z score gene 9	Tissue-specific expression Z score gene 10
all	5e-08	A15.145.229.637.555.567.562.725	Plasma Cells	Hemic and Immune Systems	Blood	6.54e-06	<0.01	DERL3 (5.8)	ELL2 (2.9)	ST6GAL1 (2.3)	C17orf89 (2.2)	ENSG00000249707 (2.2)	SLC38A10 (2.1)	MGAT3 (1.8)	VPREB3 (1.7)	FUT8 (1.6)	SMARCB1 (1.5)
all	5e-08	A15.145.693	Plasma	Hemic and Immune Systems	Blood	7.32e-06	<0.01	DERL3 (5.8)	ELL2 (2.9)	ST6GAL1 (2.3)	C17orf89 (2.2)	ENSG00000249707 (2.2)	SLC38A10 (2.1)	MGAT3 (1.8)	VPREB3 (1.8)	FUT8 (1.6)	SMARCB1 (1.5)
all	5e-08	A11.118.637.555.567.562	B Lymphocytes	Cells	Blood Cells	1.46e-05	<0.01	DERL3 (4.5)	VPREB3 (2.2)	ST6GAL1 (2.2)	ELL2 (2.1)	C17orf89 (1.7)	ENSG00000249707 (1.6)	MGAT3 (1.6)	SMARCB1 (1.5)	SLC38A10 (1.5)	FUT8 (1.1)
all	5e-08	A11.063	Antibody Producing Cells	Cells	Antibody-Producing Cells	1.46e-05	<0.01	DERL3 (4.5)	VPREB3 (2.2)	ST6GAL1 (2.2)	ELL2 (2.1)	C17orf89 (1.7)	ENSG00000249707 (1.6)	MGAT3 (1.6)	SMARCB1 (1.5)	SLC38A10 (1.5)	FUT8 (1.1)
all	5e-08	A15.145.229.637.555	Leukocytes Mononuclear	Hemic and Immune Systems	Blood	2.64e-04	<0.05	DERL3 (1.6)	ST6GAL1 (1.1)	C17orf56 (1.1)	ENSG00000249707 (1.1)	B4GALT1 (1.0)	SLC38A10 (1.0)	TAB1 (0.9)	SMARCB1 (0.8)	ENSG00000250626 (0.8)	MGAT3 (0.7)
all	5e-08	A15.382.216	Bone Marrow	Hemic and Immune Systems	Immune System	2.79e-04	<0.05	DERL3 (2.4)	SLC38A10 (1.8)	SMARCB1 (1.8)	C17orf56 (1.6)	SYNGR1 (1.5)	VPREB3 (1.5)	ENSG00000223715 (1.1)	C17orf89 (1.0)	ENSG00000249707 (1.0)	ST6GAL1 (0.9)
all	5e-08	A15.382.490.555.567	Lymphocytes	Hemic and Immune Systems	Immune System	3.02e-04	<0.05	DERL3 (2.3)	ST6GAL1 (1.5)	AZI1 (1.2)	VPREB3 (1.1)	C17orf56 (1.1)	SMARCB1 (1.1)	C17orf89 (1.0)	ENSG00000249707 (0.9)	SLC38A10 (0.9)	MGAT3 (0.9)
all	5e-08	A02.835	Skeleton	Musculoskeletal System	Skeleton	3.03e-04	<0.05	DERL3 (2.0)	SLC38A10 (1.6)	SMARCB1 (1.4)	C17orf56 (1.3)	SYNGR1 (1.3)	VPREB3 (1.2)	AZI1 (0.9)	C17orf89 (0.9)	ENSG00000223715 (0.9)	ENSG00000249707 (0.8)
all	5e-08	A02.835.232	Bone and Bones	Musculoskeletal System	Skeleton	3.55e-04	<0.05	DERL3 (2.1)	SLC38A10 (1.6)	SMARCB1 (1.5)	C17orf56 (1.4)	SYNGR1 (1.4)	VPREB3 (1.3)	AZI1 (0.9)	ENSG00000223715 (0.9)	C17orf89 (0.9)	ENSG00000249707 (0.8)
all	5e-08	A10.165	Connective Tissue	Tissues	Connective Tissue	6.73e-04	<0.05	DERL3 (1.9)	SLC38A10 (1.5)	SMARCB1 (1.4)	C17orf56 (1.3)	SYNGR1 (1.2)	VPREB3 (1.2)	ENSG00000223715 (0.9)	C17orf89 (0.9)	AZI1 (0.8)	ENSG00000249707 (0.7)
all	5e-08	A15.382	Immune System	Hemic and Immune Systems	Immune System	8.67e-04	<0.05	DERL3 (1.7)	C17orf56 (1.5)	SLC38A10 (1.2)	SMARCB1 (1.1)	VPREB3 (1.1)	ENSG00000249707 (1.0)	ST6GAL1 (0.8)	C22orf15 (0.8)	B4GALT1 (0.8)	ENSG00000223715 (0.7)
all	5e-08	A11.118.637	Leukocytes	Cells	Blood Cells	1.07e-03	<0.05	C17orf56 (1.7)	DERL3 (1.3)	ENSG00000249707 (1.2)	B4GALT1 (1.1)	C22orf15 (1.0)	SLC38A10 (0.8)	ST6GAL1 (0.8)	ENSG00000250626 (0.8)	VPREB3 (0.7)	TAB1 (0.6)
all	5e-08	A03.556.500.760	Salivary Glands	Digestive System	Gastrointestinal Tract	1.10e-03	<0.05	SYNGR1 (2.7)	C17orf89 (2.5)	ENSG00000249707 (2.2)	MMP11 (2.2)	AZI1 (2.0)	TAB1 (2.0)	NRTN (1.9)	ELL2 (1.8)	FUT8 (1.7)	DERL3 (1.7)
all	5e-08	A03.556.500.760.464	Parotid Gland	Digestive System	Gastrointestinal Tract	1.63e-03	<0.05	C17orf89 (2.7)	SYNGR1 (2.7)	MMP11 (2.4)	AZI1 (2.2)	ENSG00000249707 (2.1)	NRTN (2.0)	TAB1 (1.8)	ELL2 (1.6)	DERL3 (1.6)	MGAT3 (1.5)
all	5e-08	A11.436.348	Hepatocytes	Cells	Epithelial Cells	0.01	<0.20	TMEM121 (2.5)	ST6GAL1 (2.4)	NRTN (1.5)	FUT6 (1.3)	CHCHD10 (1.2)	SLC38A10 (1.1)	C17orf56 (1.1)	B4GALT1 (0.9)	C17orf89 (0.8)	ENSG00000250626 (0.7)
all	5e-08	A15.145.229	Blood Cells	Hemic and Immune Systems	Blood	0.02	<0.20	C17orf56 (1.8)	ST6GAL1 (1.0)	VPREB3 (0.9)	DERL3 (0.8)	B4GALT1 (0.8)	C22orf15 (0.7)	SLC38A10 (0.7)	ENSG00000249707 (0.6)	ENSG00000250626 (0.5)	SMARCB1 (0.5)
galactosylation	5e-08	A11.063	Antibody Producing Cells	Cells	Antibody-Producing Cells	2.62e-04	<0.20	DERL3 (4.5)	VPREB3 (2.2)	ST6GAL1 (2.2)	ELL2 (2.1)	C17orf89 (1.7)	ENSG00000249707 (1.6)	MGAT3 (1.6)	SMARCB1 (1.5)	IKZF1 (1.5)	SLC38A10 (1.5)
galactosylation	5e-08	A11.118.637.555.567.562	B Lymphocytes	Cells	Blood Cells	2.62e-04	<0.20	DERL3 (4.5)	VPREB3 (2.2)	ST6GAL1 (2.2)	ELL2 (2.1)	C17orf89 (1.7)	ENSG00000249707 (1.6)	MGAT3 (1.6)	SMARCB1 (1.5)	IKZF1 (1.5)	SLC38A10 (1.5)
galactosylation	5e-08	A15.382.490.555.567	Lymphocytes	Hemic and Immune Systems	Immune System	8.72e-04	<0.20	DERL3 (2.3)	IKZF1 (2.0)	ST6GAL1 (1.5)	AZI1 (1.2)	VPREB3 (1.1)	C17orf56 (1.1)	SMARCB1 (1.1)	C17orf89 (1.0)	ENSG00000249707 (0.9)	SLC38A10 (0.9)
galactosylation	5e-08	A15.145.693	Plasma	Hemic and Immune Systems	Blood	1.04e-03	<0.20	DERL3 (5.8)	ELL2 (2.9)	ST6GAL1 (2.3)	C17orf89 (2.2)	ENSG00000249707 (2.2)	SLC38A10 (2.1)	MGAT3 (1.8)	VPREB3 (1.8)	FUT8 (1.6)	SMARCB1 (1.5)
galactosylation	5e-08	A15.145.229.637.555.567.562.725	Plasma Cells	Hemic and Immune Systems	Blood	1.05e-03	<0.20	DERL3 (5.8)	ELL2 (2.9)	ST6GAL1 (2.3)	C17orf89 (2.2)	ENSG00000249707 (2.2)	SLC38A10 (2.1)	MGAT3 (1.8)	VPREB3 (1.7)	FUT8 (1.6)	SMARCB1 (1.5)
galactosylation	5e-08	A03.556.500.760.464	Parotid Gland	Digestive System	Gastrointestinal Tract	2.31e-03	<0.20	C17orf89 (2.7)	SYNGR1 (2.7)	MMP11 (2.4)	AZI1 (2.2)	ENSG00000249707 (2.1)	NRTN (2.0)	TAB1 (1.8)	ELL2 (1.6)	DERL3 (1.6)	MGAT3 (1.5)
galactosylation	5e-08	A03.556.500.760	Salivary Glands	Digestive System	Gastrointestinal Tract	2.65e-03	<0.20	SYNGR1 (2.7)	C17orf89 (2.5)	ENSG00000249707 (2.2)	MMP11 (2.2)	AZI1 (2.0)	TAB1 (2.0)	NRTN (1.9)	ELL2 (1.8)	FUT8 (1.7)	DERL3 (1.7)
galactosylation	5e-08	A15.145.229.637.555	Leukocytes Mononuclear	Hemic and Immune Systems	Blood	3.75e-03	<0.20	IKZF1 (1.8)	DERL3 (1.6)	ST6GAL1 (1.1)	C17orf56 (1.1)	ENSG00000249707 (1.1)	B4GALT1 (1.0)	SLC38A10 (1.0)	TAB1 (0.9)	SMARCB1 (0.8)	MGAT3 (0.7)
digalactosylation	1e-05	A15.382.490.555.567	Lymphocytes	Hemic and Immune Systems	Immune System	7.96e-04	<0.01	DERL3 (2.3)	BCL2 (2.2)	IKZF1 (2.0)	PHF15 (1.9)	TNFRSF13B (1.9)	TBX21 (1.9)	TBC1D27 (1.8)	EDEM1 (1.6)	ST6GAL1 (1.5)	ENSG00000253199 (1.4)
digalactosylation	1e-05	A11.063	Antibody Producing Cells	Cells	Antibody-Producing Cells	2.66e-03	<0.20	DERL3 (4.5)	TNFRSF13B (3.2)	TBC1D27 (2.8)	BCL2 (2.6)	C12orf59 (2.4)	SEC24A (2.3)	VPREB3 (2.2)	ST6GAL1 (2.2)	ENSG00000253199 (2.1)	ELL2 (2.1)
digalactosylation	1e-05	A11.118.637.555.567.562	B Lymphocytes	Cells	Blood Cells	2.66e-03	<0.20	DERL3 (4.5)	TNFRSF13B (3.2)	TBC1D27 (2.8)	BCL2 (2.6)	C12orf59 (2.4)	SEC24A (2.3)	VPREB3 (2.2)	ST6GAL1 (2.2)	ENSG00000253199 (2.1)	ELL2 (2.1)
digalactosylation	1e-05	A15.145.229.637.555	Leukocytes Mononuclear	Hemic and Immune Systems	Blood	3.48e-03	<0.20	IKZF1 (1.8)	TBX21 (1.7)	BCL2 (1.7)	DERL3 (1.6)	EDEM1 (1.5)	TNFRSF13B (1.4)	ENSG00000253199 (1.4)	TBC1D27 (1.3)	PHF15 (1.3)	C12orf59 (1.3)
digalactosylation	1e-05	A15.145.229	Blood Cells	Hemic and Immune Systems	Blood	4.80e-03	<0.20	TBX21 (2.3)	IKZF1 (1.9)	C17orf56 (1.8)	MAX (1.4)	GLT1D1 (1.4)	EDEM1 (1.2)	BCL2 (1.2)	PHF15 (1.2)	NOX3 (1.1)	ACPT (1.0)
digalactosylation	1e-05	A15.145.229.637.555.567.562.725	Plasma Cells	Hemic and Immune Systems	Blood	4.93e-03	<0.20	DERL3 (5.8)	TNFRSF13B (3.7)	C12orf59 (3.5)	SEC24A (3.0)	ELL2 (2.9)	SAR1B (2.9)	BCL2 (2.8)	ENSG00000253199 (2.5)	TBC1D27 (2.4)	ST6GAL1 (2.3)
digalactosylation	1e-05	A15.145.693	Plasma	Hemic and Immune Systems	Blood	5.07e-03	<0.20	DERL3 (5.8)	TNFRSF13B (3.7)	C12orf59 (3.5)	SEC24A (3.0)	ELL2 (2.9)	SAR1B (2.9)	BCL2 (2.8)	ENSG00000253199 (2.5)	TBC1D27 (2.4)	ST6GAL1 (2.3)
digalactosylation	1e-05	A15.382.520.604.800	Palatine Tonsil	Hemic and Immune Systems	Immune System	5.86e-03	<0.20	VPREB3 (5.1)	PHF15 (2.6)	IKZF1 (2.5)	SMARCB1 (2.4)	TBC1D27 (2.4)	ST6GAL1 (2.0)	MCM8 (1.7)	TNFRSF13B (1.6)	TBX21 (1.5)	ENSG00000253199 (1.4)
digalactosylation	1e-05	A04.623.603	Oropharynx	Respiratory System	Pharynx	5.86e-03	<0.20	VPREB3 (5.1)	PHF15 (2.6)	IKZF1 (2.5)	SMARCB1 (2.4)	TBC1D27 (2.4)	ST6GAL1 (2.0)	MCM8 (1.7)	TNFRSF13B (1.6)	TBX21 (1.5)	ENSG00000253199 (1.4)
digalactosylation	1e-05	A15.145	Blood	Hemic and Immune Systems	Blood	7.89e-03	<0.20	TBX21 (2.6)	IKZF1 (2.1)	C17orf56 (1.8)	GLT1D1 (1.7)	MAX (1.6)	VPREB3 (1.6)	PHF15 (1.3)	EDEM1 (1.2)	ACPT (1.2)	BCL2 (1.1)
digalactosylation	1e-05	A11.118.637	Leukocytes	Cells	Blood Cells	8.10e-03	<0.20	IKZF1 (1.8)	TBX21 (1.8)	C17orf56 (1.7)	EDEM1 (1.5)	ENSG00000253199 (1.4)	DERL3 (1.3)	GLT1D1 (1.3)	BCL2 (1.2)	ACPT (1.2)	NOX3 (1.2)
digalactosylation	1e-05	A02.835	Skeleton	Musculoskeletal System	Skeleton	8.97e-03	<0.20	DERL3 (2.0)	TBC1D27 (1.8)	SLC38A10 (1.6)	SMARCB1 (1.4)	C17orf56 (1.3)	SYNGR1 (1.3)	EDEM1 (1.3)	TNFRSF13B (1.2)	ENSG00000253199 (1.2)	VPREB3 (1.2)
digalactosylation	1e-05	A02.835.232	Bone and Bones	Musculoskeletal System	Skeleton	9.15e-03	<0.20	DERL3 (2.1)	TBC1D27 (1.9)	SLC38A10 (1.6)	SMARCB1 (1.5)	C17orf56 (1.4)	SYNGR1 (1.4)	EDEM1 (1.3)	TNFRSF13B (1.3)	ENSG00000253199 (1.3)	VPREB3 (1.3)
digalactosylation	1e-05	A15.382.216	Bone Marrow	Hemic and Immune Systems	Immune System	0.01	<0.20	DERL3 (2.4)	TBC1D27 (2.2)	SLC38A10 (1.8)	SMARCB1 (1.8)	C17orf56 (1.6)	TNFRSF13B (1.6)	EDEM1 (1.6)	SYNGR1 (1.5)	ENSG00000253199 (1.5)	VPREB3 (1.5)
digalactosylation	1e-05	A02.835.583.443.800.800	Synovial Fluid	Musculoskeletal System	Skeleton	0.01	<0.20	TBX21 (4.4)	TRMT6 (2.0)	BCL2 (2.0)	DDX46 (1.9)	C17orf56 (1.8)	IKZF1 (1.7)	EDEM1 (1.7)	C12orf59 (1.7)	AZI1 (1.6)	RAB11FIP4 (1.6)
digalactosylation	1e-05	A15.382	Immune System	Hemic and Immune Systems	Immune System	0.01	<0.20	DERL3 (1.7)	C17orf56 (1.5)	TBC1D27 (1.5)	IKZF1 (1.5)	EDEM1 (1.5)	ENSG00000253199 (1.4)	NOX3 (1.3)	TNFRSF13B (1.2)	SLC38A10 (1.2)	ACPT (1.2)
digalactosylation	1e-05	A11.118.637.555.567.569	T Lymphocytes	Cells	Blood Cells	0.01	<0.20	TBX21 (3.0)	PHF15 (3.0)	IKZF1 (2.8)	DDX46 (2.0)	C17orf56 (1.8)	BCL2 (1.7)	AZI1 (1.7)	EDAR (1.5)	EDEM1 (1.3)	NELL2 (1.3)
digalactosylation	1e-05	A10.165	Connective Tissue	Tissues	Connective Tissue	0.01	<0.20	DERL3 (1.9)	TBC1D27 (1.8)	SLC38A10 (1.5)	SMARCB1 (1.4)	C17orf56 (1.3)	SYNGR1 (1.2)	EDEM1 (1.2)	ENSG00000253199 (1.2)	TNFRSF13B (1.2)	VPREB3 (1.2)
digalactosylation	1e-05	A15.145.300	Fetal Blood	Hemic and Immune Systems	Blood	0.01	<0.20	GLT1D1 (2.0)	ACPT (1.8)	VPREB3 (1.7)	IKZF1 (1.6)	MAX (1.5)	MCM8 (1.4)	TBC1D27 (1.4)	ENSG00000253199 (1.3)	TBX21 (1.2)	TAB1 (1.2)
digalactosylation	1e-05	A11.627.340.360	Granulocyte Precursor Cells	Cells	Myeloid Cells	0.02	<0.20	C12orf59 (4.2)	MSRA (2.5)	FAM46A (2.4)	TRMT6 (2.3)	IKZF1 (2.2)	RFC3 (2.0)	DDX46 (2.0)	GLT1D1 (2.0)	MCM8 (2.0)	DGKG (1.9)
digalactosylation	1e-05	A15.382.490.555.567.537	Killer Cells Natural	Hemic and Immune Systems	Immune System	0.02	<0.20	TBX21 (5.3)	PHF15 (2.5)	IKZF1 (2.5)	AZI1 (2.1)	DDX46 (2.0)	MCM8 (1.7)	C17orf56 (1.6)	BCL2 (1.1)	SEC24A (1.1)	TRMT6 (1.0)
digalactosylation	1e-05	A03.556.500.760	Salivary Glands	Digestive System	Gastrointestinal Tract	0.02	<0.20	TNFRSF13B (3.3)	SYNGR1 (2.7)	C17orf89 (2.5)	ACPT (2.3)	ENSG00000249707 (2.2)	MMP11 (2.2)	ASCL2 (2.1)	AZI1 (2.0)	TAB1 (2.0)	NRTN (1.9)
digalactosylation	1e-05	A15.382.520.604.700	Spleen	Hemic and Immune Systems	Immune System	0.03	<0.20	IKZF1 (2.5)	TBC1D27 (2.4)	VPREB3 (2.0)	ST6GAL1 (1.5)	TBX21 (1.4)	PHF15 (1.4)	FUT8 (1.4)	EPHA7 (1.3)	AZI1 (0.9)	SLC38A10 (0.8)
monogalactosylation	1e-05	A11.063	Antibody Producing Cells	Cells	Antibody-Producing Cells	8.56e-04	<0.20	DERL3 (4.5)	ZPBP2 (3.3)	TNFRSF13B (3.2)	TBC1D27 (2.8)	SMCR7L (2.2)	VPREB3 (2.2)	ST6GAL1 (2.2)	ELL2 (2.1)	IKZF3 (2.0)	ENSG00000232671 (2.0)
monogalactosylation	1e-05	A11.118.637.555.567.562	B Lymphocytes	Cells	Blood Cells	8.56e-04	<0.20	DERL3 (4.5)	ZPBP2 (3.3)	TNFRSF13B (3.2)	TBC1D27 (2.8)	SMCR7L (2.2)	VPREB3 (2.2)	ST6GAL1 (2.2)	ELL2 (2.1)	IKZF3 (2.0)	ENSG00000232671 (2.0)
monogalactosylation	1e-05	A15.145.693	Plasma	Hemic and Immune Systems	Blood	2.77e-03	<0.20	DERL3 (5.8)	TNFRSF13B (3.7)	ZPBP2 (3.5)	FAM174A (3.0)	ELL2 (2.9)	SMCR7L (2.6)	ENSG00000232671 (2.5)	TBC1D27 (2.4)	ST6GAL1 (2.3)	C17orf89 (2.2)
monogalactosylation	1e-05	A15.145.229.637.555.567.562.725	Plasma Cells	Hemic and Immune Systems	Blood	2.80e-03	<0.20	DERL3 (5.8)	TNFRSF13B (3.7)	ZPBP2 (3.6)	FAM174A (3.1)	ELL2 (2.9)	SMCR7L (2.6)	ENSG00000232671 (2.6)	TBC1D27 (2.4)	ST6GAL1 (2.3)	C17orf89 (2.2)
monogalactosylation	1e-05	A11.118.637	Leukocytes	Cells	Blood Cells	3.37e-03	<0.20	IKZF1 (1.8)	TBX21 (1.8)	CSRNP1 (1.8)	C17orf56 (1.7)	FLI1 (1.6)	ENSG00000232671 (1.5)	ZPBP2 (1.4)	DERL3 (1.3)	IKZF3 (1.2)	C1orf227 (1.1)
monogalactosylation	1e-05	A15.382.490.555.567	Lymphocytes	Hemic and Immune Systems	Immune System	3.82e-03	<0.20	DERL3 (2.3)	IKZF3 (2.2)	ZPBP2 (2.2)	IKZF1 (2.0)	TNFRSF13B (1.9)	TBX21 (1.9)	SMCR7L (1.8)	TBC1D27 (1.8)	RFX5 (1.5)	ST6GAL1 (1.5)
monogalactosylation	1e-05	A15.145.229.637.555	Leukocytes Mononuclear	Hemic and Immune Systems	Blood	4.37e-03	<0.20	IKZF1 (1.8)	TBX21 (1.7)	SMCR7L (1.6)	DERL3 (1.6)	ZPBP2 (1.6)	IKZF3 (1.5)	TNFRSF13B (1.4)	RFX5 (1.3)	FLI1 (1.3)	TBC1D27 (1.3)
monogalactosylation	1e-05	A15.382	Immune System	Hemic and Immune Systems	Immune System	7.35e-03	<0.20	ENSG00000237976 (1.8)	DERL3 (1.7)	CSRNP1 (1.7)	C17orf56 (1.5)	TBC1D27 (1.5)	IKZF1 (1.5)	FLI1 (1.5)	ENSG00000232671 (1.3)	RFX5 (1.3)	TNFRSF13B (1.2)
monogalactosylation	1e-05	A15.145.229	Blood Cells	Hemic and Immune Systems	Blood	7.38e-03	<0.20	TBX21 (2.3)	IKZF1 (1.9)	C17orf56 (1.8)	FLI1 (1.7)	IKZF3 (1.5)	CSRNP1 (1.4)	MAX (1.4)	CX3CR1 (1.3)	ZPBP2 (1.0)	UVRAG (1.0)
monogalactosylation	1e-05	A15.382.520.604.800	Palatine Tonsil	Hemic and Immune Systems	Immune System	0.01	<0.20	VPREB3 (5.1)	ZPBP2 (4.2)	IKZF3 (4.1)	RFX5 (2.6)	IKZF1 (2.5)	SMARCB1 (2.4)	TBC1D27 (2.4)	ST6GAL1 (2.0)	UVRAG (1.8)	TNFRSF13B (1.6)
monogalactosylation	1e-05	A04.623.603	Oropharynx	Respiratory System	Pharynx	0.01	<0.20	VPREB3 (5.1)	ZPBP2 (4.2)	IKZF3 (4.1)	RFX5 (2.6)	IKZF1 (2.5)	SMARCB1 (2.4)	TBC1D27 (2.4)	ST6GAL1 (2.0)	UVRAG (1.8)	TNFRSF13B (1.6)
monogalactosylation	1e-05	A02.835.583.443.800.800	Synovial Fluid	Musculoskeletal System	Skeleton	0.01	<0.20	TBX21 (4.4)	IKZF3 (2.9)	CSRNP1 (2.7)	NUB1 (2.4)	C1orf227 (2.3)	ENSG00000237976 (1.9)	C17orf56 (1.8)	UVRAG (1.8)	IKZF1 (1.7)	CX3CR1 (1.7)
monogalactosylation	1e-05	A15.145	Blood	Hemic and Immune Systems	Blood	0.02	<0.20	TBX21 (2.6)	IKZF1 (2.1)	C17orf56 (1.8)	CSRNP1 (1.7)	FLI1 (1.7)	MAX (1.6)	VPREB3 (1.6)	CX3CR1 (1.5)	IKZF3 (1.4)	ENSG00000237976 (1.2)
sialylation	1e-05	A02.835	Skeleton	Musculoskeletal System	Skeleton	1.47e-03	<0.20	DERL3 (2.0)	RPL23AP22 (1.8)	FOS (1.5)	SMARCB1 (1.4)	SYNGR1 (1.3)	TNFRSF13B (1.2)	RPL35P8 (1.2)	RASGEF1B (1.2)	NOX3 (1.1)	FANCA (1.1)
sialylation	1e-05	A02.835.232	Bone and Bones	Musculoskeletal System	Skeleton	1.68e-03	<0.20	DERL3 (2.1)	RPL23AP22 (1.8)	FOS (1.6)	SMARCB1 (1.5)	SYNGR1 (1.4)	TNFRSF13B (1.3)	RPL35P8 (1.3)	RASGEF1B (1.2)	NOX3 (1.2)	FANCA (1.2)
sialylation	1e-05	A10.165	Connective Tissue	Tissues	Connective Tissue	1.83e-03	<0.20	DERL3 (1.9)	RPL23AP22 (1.7)	FOS (1.5)	SMARCB1 (1.4)	SYNGR1 (1.2)	RPL35P8 (1.2)	TNFRSF13B (1.2)	RASGEF1B (1.1)	NOX3 (1.1)	IKZF1 (1.0)
sialylation	1e-05	A15.382.490.555.567.622	Lymphocytes Null	Hemic and Immune Systems	Immune System	3.38e-03	<0.20	RFC3 (3.4)	C1orf227 (3.1)	FANCA (2.2)	DDX46 (2.2)	RPL23AP22 (2.1)	NSL1 (2.1)	MELK (2.1)	IKZF1 (2.0)	MDM1 (1.9)	PHF15 (1.7)
sialylation	1e-05	A15.382.216	Bone Marrow	Hemic and Immune Systems	Immune System	3.52e-03	<0.20	DERL3 (2.4)	RPL23AP22 (2.1)	FOS (1.8)	SMARCB1 (1.8)	TNFRSF13B (1.6)	SYNGR1 (1.5)	RASGEF1B (1.4)	NOX3 (1.3)	IKZF1 (1.3)	RPL35P8 (1.3)
sialylation	1e-05	A15.382.490.555.567	Lymphocytes	Hemic and Immune Systems	Immune System	5.25e-03	<0.20	DERL3 (2.3)	BCL2 (2.2)	IKZF1 (2.0)	PHF15 (1.9)	TNFRSF13B (1.9)	ST6GAL1 (1.5)	FANCA (1.5)	RPL23AP22 (1.5)	SEC24A (1.4)	NSL1 (1.3)
sialylation	1e-05	A11.872.378.294	Lymphoid Progenitor Cells	Cells	Stem Cells	6.03e-03	<0.20	RASGEF1B (4.6)	PHF15 (2.9)	TCF25 (2.5)	SMARCB1 (2.5)	FOS (2.4)	IKZF1 (2.0)	DDX46 (1.6)	MDM1 (1.4)	TATDN3 (1.4)	NOX3 (1.3)
sialylation	1e-05	A11.118.637.555.567.562.440	Precursor Cells B Lymphoid	Cells	Blood Cells	6.03e-03	<0.20	RASGEF1B (4.6)	PHF15 (2.9)	TCF25 (2.5)	SMARCB1 (2.5)	FOS (2.4)	IKZF1 (2.0)	DDX46 (1.6)	MDM1 (1.4)	TATDN3 (1.4)	NOX3 (1.3)
sialylation	1e-05	A11.872.378	Hematopoietic Stem Cells	Cells	Stem Cells	7.90e-03	<0.20	FANCA (1.7)	MDM1 (1.4)	TATDN3 (1.4)	RFC3 (1.3)	IKZF1 (1.3)	DDX46 (1.3)	NSL1 (1.2)	SDHB (1.1)	NOX3 (1.0)	MELK (1.0)
sialylation	1e-05	A15.382.490.555.567.537	Killer Cells Natural	Hemic and Immune Systems	Immune System	0.01	<0.20	PHF15 (2.5)	IKZF1 (2.5)	DDX46 (2.0)	FANCA (1.8)	MDM1 (1.8)	TCF25 (1.7)	ZNF276 (1.6)	C16orf55 (1.4)	SPATA2L (1.3)	BCL2 (1.1)
sialylation	1e-05	A11.063	Antibody Producing Cells	Cells	Antibody-Producing Cells	0.01	<0.20	DERL3 (4.5)	TNFRSF13B (3.2)	BCL2 (2.6)	SEC24A (2.3)	ST6GAL1 (2.2)	ELL2 (2.1)	SAR1B (1.8)	RPL23AP22 (1.8)	FANCA (1.7)	MGAT3 (1.6)
sialylation	1e-05	A11.118.637.555.567.562	B Lymphocytes	Cells	Blood Cells	0.01	<0.20	DERL3 (4.5)	TNFRSF13B (3.2)	BCL2 (2.6)	SEC24A (2.3)	ST6GAL1 (2.2)	ELL2 (2.1)	SAR1B (1.8)	RPL23AP22 (1.8)	FANCA (1.7)	MGAT3 (1.6)
sialylation	1e-05	A15.382.520	Lymphatic System	Hemic and Immune Systems	Immune System	0.02	<0.20	IKZF1 (2.0)	ST6GAL1 (1.6)	SMARCB1 (1.5)	PHF15 (1.3)	C20orf72 (1.1)	FANCA (1.1)	RFC3 (1.0)	MDM1 (1.0)	DDX46 (1.0)	MEOX2 (0.9)
sialylation	1e-05	A10.549	Lymphoid Tissue	Tissues	Lymphoid Tissue	0.02	<0.20	IKZF1 (2.0)	ST6GAL1 (1.6)	SMARCB1 (1.5)	PHF15 (1.3)	C20orf72 (1.1)	FANCA (1.1)	RFC3 (1.0)	MDM1 (1.0)	DDX46 (1.0)	MEOX2 (0.9)
sialylation	1e-05	A02.835.583.443.800.800	Synovial Fluid	Musculoskeletal System	Skeleton	0.02	<0.20	RASGEF1B (6.1)	ZNF276 (2.8)	FOS (2.5)	C1orf227 (2.3)	BCL2 (2.0)	DDX46 (1.9)	IKZF1 (1.7)	CDK10 (1.3)	PHF15 (1.2)	MDM1 (1.0)
sialylation	1e-05	A15.382	Immune System	Hemic and Immune Systems	Immune System	0.02	<0.20	DERL3 (1.7)	IKZF1 (1.5)	RPL23AP22 (1.5)	RASGEF1B (1.4)	NOX3 (1.3)	TNFRSF13B (1.2)	FOS (1.2)	ZNF276 (1.2)	FANCA (1.2)	BCL2 (1.1)
sialylation	1e-05	A11.627.635	Myeloid Progenitor Cells	Cells	Myeloid Cells	0.02	<0.20	FANCA (1.8)	RFC3 (1.6)	TATDN3 (1.4)	SDHB (1.4)	MDM1 (1.4)	IKZF1 (1.3)	CSMD1 (1.2)	MELK (1.2)	CRNDE (1.2)	NSL1 (1.2)
sialylation	1e-05	A10.549.400	Lymph Nodes	Tissues	Lymphoid Tissue	0.02	<0.20	IKZF1 (1.8)	ST6GAL1 (1.6)	SMARCB1 (1.5)	MEOX2 (1.4)	C20orf72 (1.2)	ENSG00000258977 (1.2)	DDX46 (1.1)	MDM1 (1.1)	RFC3 (1.1)	FANCA (1.0)
sialylation	1e-05	A11.627.340.360	Granulocyte Precursor Cells	Cells	Myeloid Cells	0.03	<0.20	MDM1 (3.5)	NSL1 (2.4)	FAM46A (2.4)	IKZF1 (2.2)	RFC3 (2.0)	DDX46 (2.0)	FANCA (2.0)	SYNGR1 (1.7)	DKK2 (1.4)	RPL23AP22 (1.4)
